# Supplementary material for: 8-Iodo­quinolinium chloride dihydrate
Source: Acta Crystallogr Sect E Struct Rep Online. 2008 Oct 4;64(Pt 11):o2076. doi: 10.1107/S1600536808031528 (PMC2959703; doi:10.1107/S1600536808031528)
Supplement: Supplementary file 2 [file e-64-o2076-Isup2.hkl]

#
# h,k,l, Fc-squared, Fo-squared, sigma(Fo-squared) and status flag
#
data_I
_shelx_title ' p21c-multi in P2(1)/c'
_shelx_refln_list_code          4
_shelx_F_calc_maximum      303.02
_exptl_crystal_F_000       632.00
_reflns_d_resolution_high  0.8300
 
loop_
 _symmetry_equiv_pos_as_xyz
 'x, y, z'
 '-x, y+1/2, -z+1/2'
 '-x, -y, -z'
 'x, -y-1/2, z-1/2'
 
_cell_length_a     8.9600
_cell_length_b    17.5800
_cell_length_c     7.1700
_cell_angle_alpha  90.000
_cell_angle_beta   97.130
_cell_angle_gamma  90.000
 
_shelx_F_squared_multiplier     1.000
 
loop_
 _refln_index_h
 _refln_index_k
 _refln_index_l
 _refln_F_squared_calc
 _refln_F_squared_meas
 _refln_F_squared_sigma
 _refln_observed_status
   1   0   0     8933.83     8502.92    104.26 o
   2   0   0      442.14      357.00      5.89 o
   3   0   0     8911.51     8459.98    300.34 o
   4   0   0    34773.47    32411.83    418.83 o
   5   0   0     5275.15     5408.22     64.90 o
   6   0   0     1096.91     1101.99     21.94 o
   7   0   0     6700.44     6609.07     90.69 o
   8   0   0    17066.47    17086.24    224.42 o
   9   0   0     1049.36     1098.06     38.43 o
  10   0   0      148.68      139.87      7.83 o
   1   1   0     1465.79     1576.46     17.00 o
   2   1   0    20024.27    19541.80    158.63 o
   3   1   0    11885.98    11910.88    133.78 o
   4   1   0      124.91      143.24      2.84 o
   5   1   0    17865.57    18554.97    214.98 o
   6   1   0    10822.00    10939.31     89.09 o
   7   1   0     4666.33     4741.28     47.38 o
   8   1   0      465.45      504.47      9.04 o
   9   1   0     3678.21     3679.41     39.57 o
  10   1   0     3869.22     4034.91     55.01 o
   0   2   0    17237.61    15223.06    447.06 o
   1   2   0     9513.47     9714.88     83.25 o
   2   2   0      633.43      713.59      6.74 o
   3   2   0    12815.68    13086.82    138.14 o
   4   2   0       21.81       77.79      2.61 o
   5   2   0     2870.47     2927.01     25.51 o
   6   2   0      455.75      472.27      6.95 o
   7   2   0     3542.43     3628.90     34.49 o
   8   2   0     1005.56     1019.84     15.61 o
   9   2   0     1094.92     1143.79     17.64 o
  10   2   0      261.36      263.87      8.82 o
   1   3   0      371.93      488.49      4.73 o
   2   3   0    12278.96    12694.83    131.27 o
   3   3   0        1.63       11.59      2.08 o
   4   3   0       99.76      106.91      2.34 o
   5   3   0      367.01      449.48      5.71 o
   6   3   0     3269.62     3269.32     31.00 o
   7   3   0     1177.99     1206.18     14.07 o
   8   3   0       88.55       99.52      4.38 o
   9   3   0      348.53      342.43      8.43 o
  10   3   0      709.93      702.60     13.50 o
   0   4   0       26.01        9.47      1.53 o
   1   4   0     1343.69     1398.47     14.04 o
   2   4   0      691.79      699.57     10.11 o
   3   4   0       55.38       72.04      2.77 o
   4   4   0      168.38      243.29      5.82 o
   5   4   0      479.33      512.46      6.14 o
   6   4   0      187.46      219.94      5.80 o
   7   4   0      793.26      793.84     11.85 o
   8   4   0     1495.80     1485.32     20.60 o
   9   4   0      331.21      330.92      8.35 o
  10   4   0        9.86       14.72      3.08 o
   1   5   0       91.55      109.46      1.82 o
   2   5   0    41926.78    39531.74    440.57 o
   3   5   0     4154.70     4496.60     39.63 o
   4   5   0      554.54      598.31      6.70 o
   5   5   0     1320.63     1448.93     15.21 o
   6   5   0    10744.60    11008.41     95.51 o
   7   5   0        3.72       34.27      6.51 o
   8   5   0       30.72       48.81      3.60 o
   9   5   0      725.72      761.08     17.38 o
  10   5   0     3483.10     3582.48     49.34 o
   0   6   0    24429.43    23659.31    429.27 o
   1   6   0    13545.42    12899.25    111.72 o
   2   6   0      106.15       97.89      2.22 o
   3   6   0    12279.26    12033.57    122.60 o
   4   6   0    11014.76    10752.69     86.62 o
   5   6   0     4491.76     4681.32     42.37 o
   6   6   0      134.59      156.79      5.49 o
   7   6   0     7195.79     7220.75     76.33 o
   8   6   0    10444.24    10162.55    122.58 o
   9   6   0     1785.47     1758.68     27.81 o
  10   6   0      177.14      195.41      8.02 o
   1   7   0    26144.43    25749.35    207.35 o
   2   7   0    10576.91    10693.48     88.42 o
   3   7   0    16157.30    16176.30    130.65 o
   4   7   0      241.67      328.31      6.14 o
   5   7   0    12631.86    12960.91    120.41 o
   6   7   0     6347.33     6286.19     61.28 o
   7   7   0     3382.99     3477.69     36.65 o
   8   7   0      711.95      735.71     11.78 o
   9   7   0     5373.50     5337.44     68.12 o
  10   7   0     2493.48     2507.43     45.31 o
   0   8   0    21953.46    21622.69    246.80 o
   1   8   0     1007.99      914.44     13.61 o
   2   8   0       26.26       28.65      1.52 o
   3   8   0     2683.65     2631.78     23.01 o
   4   8   0    14567.46    14567.21    117.20 o
   5   8   0     3337.68     3368.85     34.58 o
   6   8   0      977.07     1013.04     13.53 o
   7   8   0     3344.06     3355.98     35.77 o
   8   8   0     7261.97     7219.65     92.69 o
   9   8   0      760.69      809.62     16.64 o
   1   9   0     6017.97     6401.02     52.29 o
   2   9   0    13111.42    13355.95    124.61 o
   3   9   0     2156.77     2189.97     19.71 o
   4   9   0      299.53      347.70      6.42 o
   5   9   0     1925.68     1942.34     21.84 o
   6   9   0     3570.16     3678.14     38.22 o
   7   9   0      526.51      546.46      9.53 o
   8   9   0      356.83      343.28      8.61 o
   9   9   0     2073.57     2094.94     37.44 o
   0  10   0      871.06      995.65     14.33 o
   1  10   0     1349.62     1346.13     12.97 o
   2  10   0        6.86       17.94      1.81 o
   3  10   0     4908.12     4981.29     44.71 o
   4  10   0        9.27       22.69      2.51 o
   5  10   0     3222.15     3106.01     32.60 o
   6  10   0      247.54      288.89      6.36 o
   7  10   0     1536.68     1519.94     19.22 o
   8  10   0        1.12       16.98      5.95 o
   9  10   0      239.79      243.12      8.72 o
   1  11   0     1369.40     1391.91     13.57 o
   2  11   0      577.46      641.04      8.27 o
   3  11   0      884.04      948.38     12.02 o
   4  11   0      326.37      333.22      6.35 o
   5  11   0     1447.12     1502.83     19.88 o
   6  11   0     2680.22     2529.59     28.18 o
   7  11   0      383.25      396.58      9.35 o
   8  11   0       11.24       11.25      2.41 o
   9  11   0       52.20       48.74      4.80 o
   0  12   0     2042.30     2116.69     27.58 o
   1  12   0     9220.42     9195.16     74.82 o
   2  12   0       19.90       31.30      1.88 o
   3  12   0     5379.55     5561.13     50.75 o
   4  12   0      960.61      979.26     13.04 o
   5  12   0      884.32      948.62     13.15 o
   6  12   0       42.52       61.17      3.72 o
   7  12   0     2156.65     2157.69     32.24 o
   8  12   0      984.21      997.00     19.25 o
   1  13   0     1564.52     1599.95     15.70 o
   2  13   0     8009.56     8173.13     72.01 o
   3  13   0     1529.53     1557.67     18.32 o
   4  13   0       55.77       64.31      5.46 o
   5  13   0     2308.78     2246.50     28.25 o
   6  13   0     7808.04     7512.87     91.53 o
   7  13   0      990.42      986.12     18.73 o
   8  13   0      196.86      202.05      8.18 o
   0  14   0    13611.16    13904.78    158.37 o
   1  14   0     5836.42     5893.15     49.63 o
   2  14   0        1.02       11.34      1.96 o
   3  14   0     5452.25     5544.01     60.10 o
   4  14   0     9397.61     9468.54     99.25 o
   5  14   0     1493.20     1516.68     21.10 o
   6  14   0       76.45       71.79      6.85 o
   7  14   0     2716.51     2785.84     40.23 o
   8  14   0     5396.89     5526.30     71.89 o
   1  15   0     7799.46     7852.51     75.52 o
   2  15   0     1830.73     1746.62     20.54 o
   3  15   0     5272.31     5324.13     58.39 o
   4  15   0      114.30      127.29      4.96 o
   5  15   0     6218.62     6098.27     75.94 o
   6  15   0     2347.98     2394.16     35.37 o
   7  15   0     1960.85     1938.39     30.93 o
   0  16   0     3022.79     2993.79     45.04 o
   1  16   0      791.44      900.43     12.65 o
   2  16   0      145.22      161.18      4.82 o
   3  16   0     1322.46     1410.08     19.73 o
   4  16   0     1963.40     2023.45     26.45 o
   5  16   0      845.86      867.94     18.56 o
   6  16   0      286.86      284.02      9.32 o
   7  16   0      833.16      861.75     18.10 o
   1  17   0       51.03       48.99      3.74 o
   2  17   0     1510.65     1504.27     23.25 o
   3  17   0       78.07       84.02      4.98 o
   4  17   0       96.78      125.67      6.14 o
   5  17   0       14.29       23.87      4.08 o
   6  17   0      860.51      953.60     18.97 o
   0  18   0     1260.95     1285.23     29.96 o
   1  18   0       69.25       67.70      4.53 o
   2  18   0        2.46       17.24      4.26 o
   3  18   0        1.26        8.59      2.52 o
   4  18   0      456.34      468.81     13.84 o
   5  18   0        4.07        8.25      3.29 o
   1  19   0      422.54      413.57     10.56 o
   2  19   0     1900.34     2038.55     30.24 o
   3  19   0      481.24      497.65     14.26 o
   4  19   0       46.33       54.96      6.56 o
   0  20   0     1034.63     1008.79     26.42 o
   1  20   0     2991.15     2997.04     47.79 o
   2  20   0       11.82       32.99      5.91 o
   3  20   0     3229.70     3309.44     53.31 o
   1  21   0     2018.41     2151.85     37.43 o
 -10   1   1        6.00        6.13      2.99 o
  -9   1   1     1918.79     1970.35     23.61 o
  -8   1   1     2481.02     2565.81     28.35 o
  -7   1   1     1697.25     1777.22     18.78 o
  -6   1   1      212.20      211.95      3.92 o
  -5   1   1     2314.87     2292.11     19.40 o
  -4   1   1     4466.95     4562.30     37.78 o
  -3   1   1      325.97      374.86      4.73 o
  -2   1   1      893.72      877.68      9.16 o
  -1   1   1     6820.62     7229.72     69.67 o
   0   1   1     1962.24     2129.52     20.30 o
   1   1   1     1624.28     1788.82     16.32 o
   2   1   1      416.30      357.85      4.74 o
   3   1   1    16673.19    16369.33    191.28 o
   4   1   1      737.59      785.89      8.63 o
   5   1   1     2175.44     2271.55     20.41 o
   6   1   1      114.40      125.54      3.96 o
   7   1   1     3370.32     3376.60     35.37 o
   8   1   1      133.48      143.46      9.50 o
   9   1   1     1444.76     1412.01     20.94 o
  10   1   1      131.32      170.53      7.31 o
 -10   2   1     2005.59     2028.67     27.80 o
  -9   2   1       92.40       85.71      5.09 o
  -8   2   1     3381.45     3319.15     35.17 o
  -7   2   1     4800.36     4940.66     45.39 o
  -6   2   1     3902.13     4063.42     34.94 o
  -5   2   1        8.96       23.24      1.50 o
  -4   2   1    18209.56    18612.75    200.73 o
  -3   2   1    18274.70    17778.40    144.17 o
  -2   2   1     9608.53     9581.28     84.12 o
  -1   2   1      163.21      176.20      5.51 o
   0   2   1    13922.54    13597.19    140.53 o
   1   2   1    10387.91    10220.93    177.92 o
   2   2   1     4145.99     4389.36     41.42 o
   3   2   1     2731.27     2824.11     25.64 o
   4   2   1    12737.97    12215.39     98.89 o
   5   2   1     4536.77     4556.50     41.21 o
   6   2   1     3713.93     3718.25     34.90 o
   7   2   1      859.88      857.03     13.48 o
   8   2   1     8027.81     8167.41     86.81 o
   9   2   1     1647.90     1624.68     22.97 o
  10   2   1      136.91      146.28      7.03 o
 -10   3   1     4600.54     4628.32     60.34 o
  -9   3   1     5516.06     5663.23     63.26 o
  -8   3   1     4413.68     4578.13     70.33 o
  -7   3   1      352.77      365.92      5.88 o
  -6   3   1    15779.70    16012.73    151.60 o
  -5   3   1    12532.07    12484.22    105.40 o
  -4   3   1     3193.92     3201.49     27.23 o
  -3   3   1      271.17      241.42      3.38 o
  -2   3   1    30506.39    29323.31    375.23 o
  -1   3   1    17047.32    16220.25    205.40 o
   0   3   1     5293.92     5157.59     49.02 o
   1   3   1    10137.26    10276.80    105.17 o
   2   3   1    39558.58    35971.04    413.75 o
   3   3   1    20025.52    20061.60    174.10 o
   4   3   1     3300.85     3435.18     31.37 o
   5   3   1     4242.01     4241.49     38.66 o
   6   3   1    17149.51    16848.32    143.97 o
   7   3   1     2303.82     2242.63     33.68 o
   8   3   1      833.87      824.60     25.70 o
   9   3   1     2006.13     1943.76     31.44 o
  10   3   1     7309.83     7358.52     90.43 o
 -10   4   1     4754.05     4763.82     61.99 o
  -9   4   1     1031.38     1049.98     18.90 o
  -8   4   1     1126.46     1071.86     14.58 o
  -7   4   1     8615.76     8796.18     74.93 o
  -6   4   1     8912.51     8969.19     78.35 o
  -5   4   1     1994.33     1991.36     19.41 o
  -4   4   1    12541.38    12860.32    103.33 o
  -3   4   1    30506.63    29386.92    254.80 o
  -2   4   1    11239.30    11341.16    101.35 o
  -1   4   1     3443.14     3551.52     34.18 o
   0   4   1    12705.88    11939.82    146.37 o
   1   4   1    32067.69    29874.77    266.55 o
   2   4   1      360.04      362.97      5.01 o
   3   4   1     4600.44     4658.46     44.57 o
   4   4   1     6562.30     6245.64     54.95 o
   5   4   1    22583.98    22077.51    237.90 o
   6   4   1     2011.08     1957.54     21.98 o
   7   4   1     5718.06     5616.62     78.62 o
   8   4   1     3931.70     4016.10     46.33 o
   9   4   1     6451.78     6502.89     71.75 o
  10   4   1      110.91      125.84     12.58 o
 -10   5   1     1340.27     1351.72     23.52 o
  -9   5   1     3688.27     3770.77     50.03 o
  -8   5   1     4971.13     4969.20     55.64 o
  -7   5   1        2.61       14.10      2.55 o
  -6   5   1     3741.82     3775.56     35.62 o
  -5   5   1    11313.96    11245.16     96.63 o
  -4   5   1     3539.08     3468.65     31.55 o
  -3   5   1      396.56      528.68      5.88 o
  -2   5   1     4549.63     4610.79     40.50 o
  -1   5   1    16625.01    16583.28    134.94 o
   0   5   1     9349.69     9274.03    109.42 o
   1   5   1       80.13      129.72      2.18 o
   2   5   1    10553.29    10440.83     90.34 o
   3   5   1    18421.99    18700.13    358.21 o
   4   5   1     2502.05     2489.26     32.57 o
   5   5   1      862.84      858.89     11.34 o
   6   5   1     4993.60     4870.15     48.49 o
   7   5   1     2972.39     2877.29     31.15 o
   8   5   1     1069.17     1020.73     16.18 o
   9   5   1     1378.71     1288.08     19.78 o
  10   5   1     2572.63     2644.02     34.56 o
 -10   6   1      278.99      245.59     10.21 o
  -9   6   1      218.64      248.50      8.40 o
  -8   6   1     3017.05     3019.60     36.47 o
  -7   6   1      974.14      999.77     13.52 o
  -6   6   1       25.24       24.50      2.28 o
  -5   6   1      389.47      429.50      5.75 o
  -4   6   1     7369.31     7673.56     58.75 o
  -3   6   1     5148.68     5321.04     50.30 o
  -2   6   1        9.28       32.30      3.04 o
  -1   6   1      179.71      209.71      3.31 o
   0   6   1    11197.31    11251.83     91.62 o
   1   6   1     1764.72     1736.74     15.33 o
   2   6   1        3.60       25.45      2.00 o
   3   6   1       78.93      107.55      3.78 o
   4   6   1     9253.06     9298.87     87.14 o
   5   6   1      236.01      238.64      6.36 o
   6   6   1      224.76      215.62      5.16 o
   7   6   1      484.39      475.29      8.58 o
   8   6   1     4551.10     4517.78     57.02 o
   9   6   1       93.82      101.14      5.01 o
  10   6   1       15.81       16.62      2.85 o
 -10   7   1       14.01       17.44      5.71 o
  -9   7   1        0.89        9.04      2.65 o
  -8   7   1      211.96      226.25      7.58 o
  -7   7   1      257.77      242.50      6.49 o
  -6   7   1      239.83      273.57      6.94 o
  -5   7   1        0.94       10.52      2.44 o
  -4   7   1       87.65      121.52      2.65 o
  -3   7   1       82.70       52.37      1.76 o
  -2   7   1      183.18      180.42      3.10 o
  -1   7   1      440.60      522.32      8.39 o
   0   7   1     1928.89     2048.83     17.89 o
   1   7   1        7.04        1.08      0.84 o
   2   7   1       77.08       81.21      2.94 o
   3   7   1      911.23     1026.08     11.97 o
   4   7   1      883.32      932.04     11.90 o
   5   7   1      236.22      209.89      4.86 o
   6   7   1      124.41      139.82      5.83 o
   7   7   1      135.47      151.80      6.09 o
   8   7   1       20.69       34.77      3.39 o
   9   7   1      337.39      354.18      9.08 o
  -9   8   1        0.10        8.13      4.11 o
  -8   8   1     2108.28     2105.26     42.43 o
  -7   8   1      660.01      662.52     11.74 o
  -6   8   1        2.79       13.68      2.23 o
  -5   8   1        6.34       17.67      1.76 o
  -4   8   1     5277.36     5392.25     48.07 o
  -3   8   1     2209.39     2166.08     20.39 o
  -2   8   1     1198.00     1315.76     13.27 o
  -1   8   1     1914.03     2113.90     18.61 o
   0   8   1     7903.06     8049.32     69.37 o
   1   8   1      130.55      113.58      3.25 o
   2   8   1      595.56      675.65      8.27 o
   3   8   1      630.99      671.47      8.27 o
   4   8   1     7214.63     7356.55     70.14 o
   5   8   1     1933.01     2013.26     22.56 o
   6   8   1      234.01      234.77      6.56 o
   7   8   1       66.05       72.19      3.86 o
   8   8   1     3283.91     3327.04     36.50 o
   9   8   1       84.92       79.60      5.83 o
  -9   9   1     4214.01     4261.88     50.49 o
  -8   9   1     2885.31     2864.84     35.80 o
  -7   9   1      740.01      743.99     14.69 o
  -6   9   1     3523.68     3642.77     46.92 o
  -5   9   1    10421.69    10678.14    100.13 o
  -4   9   1     3845.61     3958.39     36.11 o
  -3   9   1     2184.96     2197.53     19.80 o
  -2   9   1     3656.51     3618.54     30.74 o
  -1   9   1     9049.63     8833.65     71.31 o
   0   9   1     5206.82     5627.09     48.71 o
   1   9   1     2884.88     2930.68     25.27 o
   2   9   1     5853.95     6085.74     50.17 o
   3   9   1    14450.31    14348.34    133.30 o
   4   9   1       53.32       76.52      3.27 o
   5   9   1     1617.70     1624.42     19.26 o
   6   9   1      805.93      786.26     11.74 o
   7   9   1     6561.92     6439.59     64.10 o
   8   9   1      347.71      340.26      7.81 o
   9   9   1     1265.59     1218.51     21.55 o
  -9  10   1       51.72       68.79      7.88 o
  -8  10   1     2636.01     2598.20     43.06 o
  -7  10   1     7308.61     7128.16     86.98 o
  -6  10   1     1529.11     1500.40     23.44 o
  -5  10   1       30.84       53.35      4.09 o
  -4  10   1     5442.72     5462.84     45.85 o
  -3  10   1    15899.22    15844.85    129.37 o
  -2  10   1     6650.52     6917.15     56.72 o
  -1  10   1     2095.31     2321.20     22.12 o
   0  10   1     8433.50     8480.35     77.09 o
   1  10   1    11698.69    11299.29     90.92 o
   2  10   1     3628.90     3634.69     33.58 o
   3  10   1     1055.14     1092.88     12.37 o
   4  10   1     8731.00     8677.89     82.48 o
   5  10   1    13447.38    13497.19    126.26 o
   6  10   1      853.81      940.69     13.43 o
   7  10   1     1294.59     1239.73     16.89 o
   8  10   1     4966.07     4897.37     60.08 o
   9  10   1     2075.18     2035.84     34.04 o
  -9  11   1     3083.35     3065.42     43.99 o
  -8  11   1     1188.71     1142.70     20.78 o
  -7  11   1      511.96      495.47     11.90 o
  -6  11   1     9924.71    10024.14    118.58 o
  -5  11   1    10308.08    10208.24    119.68 o
  -4  11   1     1305.48     1347.77     16.19 o
  -3  11   1       40.52       60.59      2.58 o
  -2  11   1    15840.16    15373.15    125.84 o
  -1  11   1     8300.46     8314.89     67.71 o
   0  11   1     4685.70     4845.24     40.62 o
   1  11   1      713.87      730.79      8.26 o
   2  11   1    15121.02    14630.25    125.67 o
   3  11   1     6470.63     6407.20     61.86 o
   4  11   1      408.58      402.36      7.30 o
   5  11   1      267.24      305.97      9.35 o
   6  11   1    11886.07    11422.43    108.60 o
   7  11   1     2595.82     2593.95     29.75 o
   8  11   1      558.76      569.48     10.69 o
  -8  12   1      885.10      973.05     19.06 o
  -7  12   1     5473.69     5282.05     67.42 o
  -6  12   1     1684.72     1631.34     25.59 o
  -5  12   1       34.57       40.38      3.58 o
  -4  12   1     3567.91     3467.34     39.36 o
  -3  12   1     3923.96     3983.02     37.04 o
  -2  12   1     1554.51     1592.71     16.73 o
  -1  12   1      675.39      701.80     14.09 o
   0  12   1     5762.56     5795.50     48.31 o
   1  12   1    12155.55    12035.85     96.99 o
   2  12   1      604.70      573.36      8.01 o
   3  12   1     1258.97     1271.66     15.71 o
   4  12   1     3748.70     3831.07     39.48 o
   5  12   1     7720.49     7547.39     73.49 o
   6  12   1        2.27       26.09      2.97 o
   7  12   1      922.77      960.19     14.48 o
   8  12   1     1926.12     1812.30     29.18 o
  -8  13   1      426.49      472.03     12.51 o
  -7  13   1      252.00      259.26      8.80 o
  -6  13   1       22.18       51.93      5.09 o
  -5  13   1     2689.37     2645.41     36.67 o
  -4  13   1      817.20      832.69     15.12 o
  -3  13   1      315.02      319.77      6.30 o
  -2  13   1     2463.56     2510.39     24.75 o
  -1  13   1     3349.10     3396.69     32.10 o
   0  13   1      147.15      143.30      3.34 o
   1  13   1     1857.40     1855.27     19.20 o
   2  13   1      110.83      117.91      8.14 o
   3  13   1     2395.61     2396.39     26.35 o
   4  13   1       38.69       40.22      2.79 o
   5  13   1      951.42      967.77     13.83 o
   6  13   1     1040.77      961.90     14.25 o
   7  13   1     1391.33     1377.83     20.69 o
   8  13   1       10.35       19.62      3.06 o
  -8  14   1       48.56       80.19      7.17 o
  -7  14   1      113.08      123.31      6.24 o
  -6  14   1        1.42        7.55      2.49 o
  -5  14   1     1228.26     1169.15     23.20 o
  -4  14   1       86.79       96.15      4.92 o
  -3  14   1     1469.08     1423.93     17.44 o
  -2  14   1       43.81       48.41      2.65 o
  -1  14   1      890.54      906.14     11.18 o
   0  14   1       60.53       77.77      4.56 o
   1  14   1      161.68      184.50      5.22 o
   2  14   1      438.97      417.86      6.93 o
   3  14   1        0.28        6.97      1.62 o
   4  14   1      327.59      362.67      7.42 o
   5  14   1      829.17      841.13     12.83 o
   6  14   1        6.38        4.84      2.09 o
   7  14   1      253.33      205.44      8.03 o
  -7  15   1       58.79       63.69      5.15 o
  -6  15   1      851.95      856.36     17.13 o
  -5  15   1     1672.64     1696.29     26.54 o
  -4  15   1       22.50       36.79      4.40 o
  -3  15   1      662.91      679.36     15.89 o
  -2  15   1       19.69       21.79      2.59 o
  -1  15   1     1856.68     1864.98     19.76 o
   0  15   1      477.79      510.11      8.59 o
   1  15   1      210.27      222.63      6.46 o
   2  15   1     3744.53     3684.86     42.00 o
   3  15   1     1785.34     1795.88     21.40 o
   4  15   1      409.54      423.64      8.30 o
   5  15   1      255.41      254.14     10.05 o
   6  15   1      163.30      183.51      6.39 o
   7  15   1      774.38      813.91     17.20 o
  -7  16   1     1548.51     1639.03     27.77 o
  -6  16   1      628.37      599.92     14.09 o
  -5  16   1      157.55      147.40      6.54 o
  -4  16   1     3981.76     3958.84     51.97 o
  -3  16   1     6310.29     6053.37     74.53 o
  -2  16   1     1514.00     1499.99     20.33 o
  -1  16   1       95.64       99.85      3.82 o
   0  16   1     5342.04     5323.38     53.26 o
   1  16   1     1008.15     1058.16     14.35 o
   2  16   1      814.10      858.14     13.79 o
   3  16   1      216.83      202.90      6.98 o
   4  16   1     5273.02     5166.88     64.88 o
   5  16   1     1208.86     1263.78     19.27 o
   6  16   1      719.87      714.96     15.69 o
  -6  17   1     1532.82     1570.33     26.61 o
  -5  17   1     3466.99     3430.21     47.18 o
  -4  17   1     1339.11     1384.93     23.13 o
  -3  17   1      584.39      599.57     12.98 o
  -2  17   1     2820.29     2887.39     35.11 o
  -1  17   1     6035.95     6013.77     65.71 o
   0  17   1      635.73      662.00     10.62 o
   1  17   1      440.75      469.86      9.51 o
   2  17   1     6519.27     6300.83     76.70 o
   3  17   1     6456.53     6412.40     78.49 o
   4  17   1      606.96      655.96     14.01 o
   5  17   1      838.84      819.86     16.48 o
   6  17   1     2909.31     2913.37     48.90 o
  -5  18   1     1269.93     1373.18     23.94 o
  -4  18   1     1745.57     1780.48     28.14 o
  -3  18   1     6549.77     6424.65     79.57 o
  -2  18   1      963.52      987.35     18.03 o
  -1  18   1     1388.29     1448.42     20.57 o
   0  18   1     2367.23     2416.95     34.18 o
   1  18   1     5660.67     5814.34     80.25 o
   2  18   1      412.32      461.11     11.01 o
   3  18   1     1955.35     1981.25     29.79 o
   4  18   1     2079.41     2131.61     31.94 o
   5  18   1     2580.31     2524.08     43.52 o
  -4  19   1     1012.60     1055.50     19.85 o
  -3  19   1      107.90      108.43      5.94 o
  -2  19   1     2408.21     2569.29     53.03 o
  -1  19   1     1895.25     1975.21     35.05 o
   0  19   1      884.30      935.67     17.43 o
   1  19   1        2.70       32.30      7.37 o
   2  19   1     3018.44     3054.64     41.81 o
   3  19   1      840.26      894.37     17.34 o
   4  19   1     1112.72     1217.51     21.76 o
  -3  20   1      200.83      231.13     12.48 o
  -2  20   1      270.19      298.95     13.89 o
  -1  20   1        0.53       42.46      6.21 o
   0  20   1     1054.27     1119.72     20.05 o
   1  20   1      356.94      389.84     12.14 o
   2  20   1       81.94       97.10      6.10 o
   3  20   1       66.20       63.99      5.04 o
   0  21   1       18.83       58.35      8.52 o
 -10   0   2     3208.48     3317.87     64.79 o
  -9   0   2     1873.33     1943.06     41.22 o
  -8   0   2     3442.41     3501.28     77.97 o
  -7   0   2     6469.28     6642.99     78.66 o
  -6   0   2    12018.58    12342.33    155.40 o
  -5   0   2     7646.82     7876.25     90.78 o
  -4   0   2    15826.48    15844.79    195.36 o
  -3   0   2     9970.81     9221.80    154.66 o
  -2   0   2     1244.13     1175.98     30.99 o
  -1   0   2       27.35      122.61      4.11 o
   0   0   2     2344.16     2229.16     26.51 o
   1   0   2    16870.75    17089.16    452.62 o
   2   0   2     5587.93     5277.85     94.93 o
   3   0   2     3879.82     3994.58     54.75 o
   4   0   2    19659.75    19714.98    444.47 o
   5   0   2    11942.25    12016.11    180.14 o
   6   0   2     6467.01     6289.51     86.62 o
   7   0   2       15.41       32.15      4.82 o
   8   0   2     4958.72     4770.54    168.10 o
   9   0   2     4146.49     4102.64     76.67 o
  10   0   2     1481.75     1407.70     35.14 o
 -10   1   2      136.92      148.05      8.24 o
  -9   1   2     6193.67     6316.91     78.19 o
  -8   1   2     5990.99     5976.71     59.03 o
  -7   1   2     1658.93     1712.45     18.67 o
  -6   1   2     1452.75     1559.84     14.47 o
  -5   1   2     9175.73     9190.93     87.55 o
  -4   1   2    14024.66    14141.28    187.66 o
  -3   1   2      197.07      179.29      3.13 o
  -2   1   2      285.29      250.68      3.37 o
  -1   1   2    91819.40    79999.17   1082.34 o
   0   1   2    40548.84    38238.13    345.34 o
   1   1   2       57.41       62.81      2.27 o
   2   1   2     5687.20     5504.79     50.85 o
   3   1   2    12209.14    11778.10    114.25 o
   4   1   2     7185.38     7010.32     57.29 o
   5   1   2        4.22       25.27      2.75 o
   6   1   2     4742.71     4626.96     46.35 o
   7   1   2     9601.57     9293.36     97.46 o
   8   1   2     3506.01     3475.30     46.25 o
   9   1   2       30.75       44.10      5.29 o
  10   1   2     1611.55     1580.33     26.85 o
 -10   2   2     2744.64     2808.43     46.53 o
  -9   2   2      340.98      380.94     11.12 o
  -8   2   2      231.01      247.73      6.15 o
  -7   2   2     8635.21     8854.26     72.93 o
  -6   2   2     8964.70     9404.76     86.37 o
  -5   2   2      428.77      535.43      8.01 o
  -4   2   2       54.79       70.45      2.85 o
  -3   2   2    16129.07    16169.84    234.59 o
  -2   2   2    13112.42    13181.03    227.14 o
  -1   2   2     4304.41     4775.45     44.98 o
   0   2   2     2156.00     2593.35     21.67 o
   1   2   2    21405.22    21093.47    184.10 o
   2   2   2    13211.98    13045.74    224.65 o
   3   2   2       34.40       68.68      2.14 o
   4   2   2     3184.71     3413.00     27.64 o
   5   2   2     9267.85     9149.76     86.23 o
   6   2   2     6330.50     6218.93     60.92 o
   7   2   2       40.19       61.43      4.15 o
   8   2   2      677.26      705.47     13.50 o
   9   2   2     4271.29     4188.69     55.24 o
  10   2   2      306.67      300.99     10.06 o
 -10   3   2      173.64      201.94      9.13 o
  -9   3   2       36.26       52.81      4.36 o
  -8   3   2       22.39       37.91      3.71 o
  -7   3   2     1315.38     1418.20     19.87 o
  -6   3   2     1406.35     1504.89     17.85 o
  -5   3   2      523.66      649.62      7.53 o
  -4   3   2      421.56      446.85      7.26 o
  -3   3   2     1107.76     1112.12     14.80 o
  -2   3   2     4431.80     4639.51     40.94 o
  -1   3   2      732.51      798.00     15.95 o
   0   3   2      148.27      184.28      3.27 o
   1   3   2     4181.27     4342.30     38.09 o
   2   3   2     3745.85     3995.32     31.27 o
   3   3   2       36.59       49.41      2.59 o
   4   3   2       53.62      102.88      5.70 o
   5   3   2        0.21       12.30      3.23 o
   6   3   2     1659.15     1658.97     19.95 o
   7   3   2      149.07      152.74      5.25 o
   8   3   2       46.64       66.84      4.05 o
   9   3   2        2.27       16.72      6.16 o
  10   3   2      637.82      648.16     22.35 o
 -10   4   2      195.57      227.73     11.96 o
  -9   4   2      148.31      160.58      6.84 o
  -8   4   2      367.25      415.15      8.04 o
  -7   4   2      366.89      401.81      7.44 o
  -6   4   2      873.14      890.06     10.91 o
  -5   4   2        1.30       20.74      1.95 o
  -4   4   2        0.89       14.53      2.00 o
  -3   4   2     5515.13     5764.28     57.72 o
  -2   4   2     1354.03     1465.35     15.88 o
  -1   4   2       76.62       86.91      2.86 o
   0   4   2       69.23       87.84      1.67 o
   1   4   2     2808.32     2971.54     31.49 o
   2   4   2     5175.41     5454.53     44.79 o
   3   4   2      128.97      114.39      2.16 o
   4   4   2        2.16       15.79      1.40 o
   5   4   2     1885.45     1979.26     21.92 o
   6   4   2       36.87       41.23      2.54 o
   7   4   2      176.81      167.90      5.59 o
   8   4   2       32.16       28.24      4.33 o
   9   4   2      576.65      623.08     12.70 o
 -10   5   2      681.03      668.28     17.33 o
  -9   5   2     3003.63     3022.64     50.16 o
  -8   5   2     4110.81     4094.67     42.79 o
  -7   5   2     1003.60     1069.70     15.42 o
  -6   5   2     3378.92     3450.75     33.86 o
  -5   5   2     1767.79     1801.12     21.91 o
  -4   5   2     1267.90     1272.99     13.51 o
  -3   5   2     5457.73     5434.15     44.72 o
  -2   5   2     9168.59     9146.27     85.28 o
  -1   5   2     6308.92     6232.04     54.19 o
   0   5   2     2666.55     2553.00     21.73 o
   1   5   2     1912.69     2040.64     17.80 o
   2   5   2     7882.59     7869.28     68.12 o
   3   5   2     3511.53     3444.30     41.98 o
   4   5   2     1692.10     1648.69     20.39 o
   5   5   2      731.34      771.38     10.81 o
   6   5   2     3037.55     3031.86     32.27 o
   7   5   2     5412.47     5085.44     56.69 o
   8   5   2     2368.34     2300.86     29.93 o
   9   5   2       74.88       88.59      5.72 o
 -10   6   2     3013.25     3089.15     43.52 o
  -9   6   2      338.65      384.61      9.33 o
  -8   6   2      123.39      135.98      5.30 o
  -7   6   2     7134.40     7242.51     72.80 o
  -6   6   2     7168.70     7311.25     65.29 o
  -5   6   2      936.84     1017.82     11.77 o
  -4   6   2     2570.90     2663.23     23.38 o
  -3   6   2    19308.90    19107.55    217.97 o
  -2   6   2    12766.28    12881.51    113.97 o
  -1   6   2        4.78       19.58      1.97 o
   0   6   2     3111.40     3006.04     25.47 o
   1   6   2    17761.53    18165.27    163.29 o
   2   6   2    16751.06    16717.03    227.79 o
   3   6   2       67.37       68.20      2.60 o
   4   6   2     4336.93     4533.84     49.32 o
   5   6   2     9959.99     9733.96     92.04 o
   6   6   2     2889.39     2849.52     30.81 o
   7   6   2      108.95       96.14      4.62 o
   8   6   2     1957.13     1948.59     26.51 o
   9   6   2     4881.58     4820.09     56.17 o
 -10   7   2      158.15      187.29     11.71 o
  -9   7   2     7680.87     7744.86     94.86 o
  -8   7   2     8285.70     8149.71     98.30 o
  -7   7   2      650.57      681.74     11.78 o
  -6   7   2      278.52      327.78      7.58 o
  -5   7   2    15023.69    14840.31    127.87 o
  -4   7   2    12607.94    12390.75     99.59 o
  -3   7   2        8.73       24.03      1.84 o
  -2   7   2      572.84      560.93      8.49 o
  -1   7   2    25034.78    24142.21    224.18 o
   0   7   2    16793.79    15909.81    173.27 o
   1   7   2       76.92       90.89      3.49 o
   2   7   2     2414.27     2372.63     23.73 o
   3   7   2    15527.31    15173.55    157.17 o
   4   7   2    10745.51    10697.19    100.32 o
   5   7   2      188.18      195.93      4.91 o
   6   7   2     2449.43     2480.02     27.65 o
   7   7   2    12811.52    12469.47    118.21 o
   8   7   2     3502.39     3490.55     42.24 o
   9   7   2       13.54       24.11      3.64 o
  -9   8   2     2131.11     2194.67     33.27 o
  -8   8   2     1226.54     1240.56     21.30 o
  -7   8   2     4129.48     4098.34     52.89 o
  -6   8   2     6103.63     6011.19     65.23 o
  -5   8   2     4659.68     4804.42     47.95 o
  -4   8   2     7731.02     7673.91     73.44 o
  -3   8   2     9210.43     9381.96     75.98 o
  -2   8   2    14855.76    14866.04    141.18 o
  -1   8   2     6046.18     6171.96     54.18 o
   0   8   2    12760.29    12600.42    124.67 o
   1   8   2    18285.60    17871.01    156.53 o
   2   8   2     8303.71     8405.89     78.80 o
   3   8   2     1357.74     1394.32     16.31 o
   4   8   2     7718.87     7707.85     73.75 o
   5   8   2     6428.95     6349.58     62.15 o
   6   8   2     4042.84     4011.69     41.74 o
   7   8   2        2.64       18.73      2.93 o
   8   8   2     4760.72     4711.28     61.83 o
   9   8   2     3068.28     3003.25     38.40 o
  -9   9   2     1256.88     1257.89     22.55 o
  -8   9   2     1527.18     1532.85     25.03 o
  -7   9   2     1989.47     1980.68     29.56 o
  -6   9   2     1848.82     1819.42     27.70 o
  -5   9   2     3102.87     3041.26     32.14 o
  -4   9   2     2924.90     2895.57     30.39 o
  -3   9   2      649.10      655.33      8.25 o
  -2   9   2     2159.54     2072.03     20.27 o
  -1   9   2     1799.53     1752.69     16.12 o
   0   9   2      821.84      748.34      8.08 o
   1   9   2      522.82      533.06      6.35 o
   2   9   2     4789.25     4713.86     45.89 o
   3   9   2     2767.47     2622.52     27.70 o
   4   9   2     4115.62     4031.33     40.97 o
   5   9   2       27.71       31.31      2.47 o
   6   9   2     3606.18     3450.23     36.92 o
   7   9   2     1642.18     1607.02     20.54 o
   8   9   2      730.78      722.38     14.51 o
   9   9   2       57.14       81.10      5.00 o
  -9  10   2        0.21        5.31      3.38 o
  -8  10   2      244.32      246.82      9.21 o
  -7  10   2      148.42      171.71      6.84 o
  -6  10   2       15.23       19.87      3.57 o
  -5  10   2      110.63      134.49      4.16 o
  -4  10   2      655.55      664.92      9.83 o
  -3  10   2     1425.64     1454.90     15.44 o
  -2  10   2     1878.69     1925.06     19.29 o
  -1  10   2     1231.05     1253.24     13.45 o
   0  10   2      577.36      575.82      6.83 o
   1  10   2     1463.45     1493.93     14.36 o
   2  10   2      535.05      546.13      7.03 o
   3  10   2     1291.59     1345.38     17.70 o
   4  10   2        2.90       13.16      2.31 o
   5  10   2        2.54       26.68      4.01 o
   6  10   2       30.96       42.78      3.03 o
   7  10   2      376.06      367.88      8.06 o
   8  10   2       24.86       20.62      2.90 o
  -9  11   2      291.12      325.89     12.09 o
  -8  11   2       14.16       12.37      3.56 o
  -7  11   2      215.71      205.47      7.61 o
  -6  11   2      209.44      198.98      7.12 o
  -5  11   2       50.41       55.48      4.60 o
  -4  11   2       18.19       26.33      2.89 o
  -3  11   2      140.17      159.18      4.34 o
  -2  11   2      347.00      365.39      5.82 o
  -1  11   2      811.80      838.05     10.08 o
   0  11   2     1183.85     1200.00     13.15 o
   1  11   2        6.84       18.73      2.00 o
   2  11   2        7.61       10.56      1.48 o
   3  11   2      118.68      123.79      4.89 o
   4  11   2      148.58      156.45      4.61 o
   5  11   2       56.18       44.37      3.31 o
   6  11   2       17.35       29.75      2.88 o
   7  11   2      198.41      185.37      5.75 o
   8  11   2      266.80      330.24      8.20 o
  -8  12   2       25.35       40.19      4.37 o
  -7  12   2     4658.86     4542.22     59.39 o
  -6  12   2     4683.58     4491.57     57.91 o
  -5  12   2      123.84      136.28      6.29 o
  -4  12   2       31.30       42.69      2.74 o
  -3  12   2     4143.92     4081.10     41.64 o
  -2  12   2     3038.46     3082.16     29.50 o
  -1  12   2      110.20      132.24      3.42 o
   0  12   2      189.87      199.14      4.67 o
   1  12   2     4457.10     4516.55     45.05 o
   2  12   2     3379.69     3403.45     35.10 o
   3  12   2        3.46       12.18      1.87 o
   4  12   2       68.34       87.31      6.65 o
   5  12   2     6777.17     6491.41     64.48 o
   6  12   2     2127.49     2031.66     24.61 o
   7  12   2       44.14       53.94      3.63 o
   8  12   2      139.84      164.30      5.90 o
  -8  13   2     3305.60     3373.34     47.57 o
  -7  13   2     1166.39     1199.56     21.63 o
  -6  13   2     1493.77     1489.98     24.33 o
  -5  13   2     3225.35     3200.00     43.17 o
  -4  13   2     6671.93     6447.67     70.09 o
  -3  13   2     3053.28     3000.14     32.10 o
  -2  13   2     8345.58     8175.04     78.68 o
  -1  13   2     8301.20     8167.54     72.03 o
   0  13   2     8072.51     7900.48     75.62 o
   1  13   2     3375.16     3327.55     34.62 o
   2  13   2     5497.29     5541.59     62.13 o
   3  13   2     7073.07     7007.10     74.92 o
   4  13   2     2477.12     2499.60     28.13 o
   5  13   2      207.71      234.45      5.71 o
   6  13   2     2813.37     2813.60     32.07 o
   7  13   2     3371.98     3400.42     49.70 o
  -7  14   2     3672.85     3630.63     50.01 o
  -6  14   2     4315.70     4209.04     55.57 o
  -5  14   2     1361.23     1362.60     22.61 o
  -4  14   2     2869.55     2831.56     34.49 o
  -3  14   2     3815.82     3730.75     39.05 o
  -2  14   2     4371.84     4191.14     46.61 o
  -1  14   2      979.47      999.96     13.94 o
   0  14   2     5187.95     5129.85     53.11 o
   1  14   2     4335.87     4171.38     42.59 o
   2  14   2     4037.20     4042.52     46.79 o
   3  14   2      403.44      427.97      8.99 o
   4  14   2     4978.28     4834.55     54.37 o
   5  14   2     4930.36     4867.67     50.47 o
   6  14   2     2671.50     2648.88     32.41 o
   7  14   2       11.74       28.87      2.94 o
  -7  15   2       66.73       65.90      5.21 o
  -6  15   2       48.73       67.57      5.75 o
  -5  15   2     4994.20     4938.10     63.37 o
  -4  15   2     4429.12     4400.09     56.70 o
  -3  15   2        5.16       14.92      2.67 o
  -2  15   2      279.25      290.77      6.42 o
  -1  15   2     7268.24     7243.39     89.39 o
   0  15   2     5602.02     5534.83     55.04 o
   1  15   2      105.19      115.77      4.79 o
   2  15   2     1053.41     1118.87     16.62 o
   3  15   2     5504.87     5405.50     59.91 o
   4  15   2     2963.71     3002.85     36.62 o
   5  15   2      162.85      181.60      8.38 o
   6  15   2      692.22      671.50     13.13 o
  -6  16   2     1549.13     1578.78     26.40 o
  -5  16   2      672.87      645.91     14.28 o
  -4  16   2      743.85      756.59     15.29 o
  -3  16   2     1741.12     1739.81     23.69 o
  -2  16   2     1864.05     1832.86     24.35 o
  -1  16   2      371.09      366.59      8.35 o
   0  16   2      924.57      982.40     13.76 o
   1  16   2     2257.63     2156.94     27.20 o
   2  16   2     1255.78     1263.82     18.43 o
   3  16   2       24.96       30.16      5.03 o
   4  16   2     1052.14     1049.68     16.90 o
   5  16   2     1986.48     2052.16     27.85 o
   6  16   2      878.73      844.13     17.23 o
  -6  17   2      324.69      320.34     10.24 o
  -5  17   2       84.30      108.69      6.15 o
  -4  17   2      120.36      128.85      6.21 o
  -3  17   2      768.61      785.89     13.87 o
  -2  17   2      475.82      500.40     11.74 o
  -1  17   2       17.61       33.98      3.21 o
   0  17   2       19.77       29.49      3.63 o
   1  17   2      263.68      294.65      7.53 o
   2  17   2     1158.58     1230.37     18.42 o
   3  17   2       38.46       53.71      4.64 o
   4  17   2      189.05      212.08      6.88 o
   5  17   2       20.93       14.97      3.06 o
  -5  18   2      123.47      117.55      6.39 o
  -4  18   2      831.33      870.00     17.43 o
  -3  18   2        9.42       16.92      3.60 o
  -2  18   2       26.82       36.89      5.89 o
  -1  18   2      480.01      446.73     11.23 o
   0  18   2      699.97      658.86     12.39 o
   1  18   2       30.04       42.81      3.92 o
   2  18   2      100.08      108.60      5.01 o
   3  18   2      587.13      597.65     13.45 o
   4  18   2      281.13      288.08      9.31 o
  -4  19   2      996.78      975.49     22.46 o
  -3  19   2      584.43      589.09     16.24 o
  -2  19   2     1275.23     1237.27     21.88 o
  -1  19   2     1281.30     1237.55     21.74 o
   0  19   2     1694.28     1671.25     26.22 o
   1  19   2      373.21      350.87     11.54 o
   2  19   2     1484.98     1477.54     24.35 o
   3  19   2      770.43      795.08     18.88 o
  -2  20   2     2464.63     2461.52     36.70 o
  -1  20   2       36.21       42.11      4.39 o
   0  20   2      157.74      183.34     14.78 o
   1  20   2     3502.18     3500.83     55.28 o
   2  20   2     2349.67     2419.70     35.57 o
 -10   1   3      351.84      356.30     10.32 o
  -9   1   3      457.07      475.66     11.38 o
  -8   1   3     2186.69     2175.01     26.78 o
  -7   1   3      329.28      373.81      7.17 o
  -6   1   3      350.68      361.64      6.01 o
  -5   1   3     3126.61     3209.22     27.96 o
  -4   1   3     6092.35     6197.88     50.92 o
  -3   1   3     1116.11     1100.76     11.17 o
  -2   1   3      731.80      737.65      8.49 o
  -1   1   3     6142.07     6512.80     60.53 o
   0   1   3     2883.01     2872.33     24.38 o
   1   1   3      197.91      237.25      6.27 o
   2   1   3      263.25      268.92      3.98 o
   3   1   3     6776.32     6938.83     56.74 o
   4   1   3     2347.16     2372.91     21.41 o
   5   1   3       63.32       69.34      2.95 o
   6   1   3      555.28      546.51     10.18 o
   7   1   3     2999.74     2985.90     40.60 o
   8   1   3     1255.79     1244.14     21.71 o
   9   1   3       10.01       16.28      6.08 o
 -10   2   3     1829.10     1853.91     34.05 o
  -9   2   3     5767.42     6014.67     95.30 o
  -8   2   3       66.76      109.04      4.63 o
  -7   2   3     4117.92     4100.09     42.23 o
  -6   2   3     4641.44     4565.36     42.15 o
  -5   2   3     5117.62     5084.05     45.95 o
  -3   2   3     5792.92     6066.63     49.93 o
  -2   2   3    10892.03    10965.82    102.18 o
  -1   2   3     8674.03     8609.35     86.32 o
   0   2   3     2869.02     3081.20     26.00 o
   1   2   3     5736.11     5780.40     47.24 o
   2   2   3    15543.56    15673.98    171.38 o
   3   2   3     8845.94     9201.76     74.42 o
   4   2   3     2868.70     2961.29     28.05 o
   5   2   3     5272.38     5174.49     51.01 o
   6   2   3     3237.61     3173.82     37.25 o
   7   2   3     2374.51     2267.99     29.07 o
   8   2   3     1597.26     1514.75     24.94 o
   9   2   3     2373.52     2372.91     35.84 o
 -10   3   3       47.90       97.07      6.44 o
  -9   3   3     1413.85     1398.73     23.79 o
  -8   3   3     2714.54     2691.98     43.34 o
  -7   3   3     9142.83     9241.95     81.83 o
  -6   3   3       87.66      120.37     15.64 o
  -5   3   3     6467.82     6597.22     65.42 o
  -4   3   3    17097.40    16953.50    145.89 o
  -3   3   3    14878.51    14928.38    129.05 o
  -2   3   3        1.08       91.89     16.45 o
  -1   3   3     4863.33     4809.20     39.57 o
   0   3   3    13736.80    13385.05    139.98 o
   1   3   3     9163.67     9571.05     82.36 o
   2   3   3     2860.10     3048.72     27.92 o
   3   3   3     5280.45     5012.47     41.81 o
   4   3   3    10764.10    10579.32     91.56 o
   5   3   3     9079.49     9103.75     86.39 o
   6   3   3     1088.79     1055.60     15.94 o
   7   3   3     5558.80     5435.05     60.61 o
   8   3   3     3944.65     3983.46     52.79 o
   9   3   3     1635.70     1607.18     27.00 o
 -10   4   3     5267.67     5378.38     98.91 o
  -9   4   3     3656.67     3719.98     51.49 o
  -8   4   3      534.19      550.69     12.11 o
  -7   4   3     4559.89     4535.39     39.98 o
  -6   4   3    14330.39    14525.90    176.21 o
  -5   4   3     3175.39     3062.12     37.01 o
  -4   4   3      672.09      801.20     11.75 o
  -3   4   3     9783.66    10187.97     88.17 o
  -2   4   3    16161.39    16093.93    139.12 o
  -1   4   3     7164.62     7394.98     64.01 o
   0   4   3      341.89      381.36      5.47 o
   1   4   3    20213.57    20223.03    163.60 o
   2   4   3    22374.08    21388.34    271.47 o
   3   4   3     2644.26     2745.65     29.12 o
   4   4   3       98.86      124.70      4.52 o
   5   4   3    13763.07    13331.09    124.45 o
   6   4   3     5638.92     5480.60     60.26 o
   7   4   3      588.74      518.99     10.76 o
   8   4   3       51.25       58.66      6.27 o
   9   4   3     5619.01     5484.60     70.64 o
 -10   5   3       76.15       90.74      8.35 o
  -9   5   3     2094.16     2101.99     33.04 o
  -8   5   3     3390.72     3429.15     40.71 o
  -7   5   3     2683.65     2640.20     29.20 o
  -6   5   3       12.73       31.48      4.07 o
  -5   5   3     5702.18     5883.67     52.94 o
  -4   5   3    16319.17    16802.42    146.11 o
  -3   5   3     4100.99     4076.70     37.13 o
  -2   5   3      219.97      249.47      5.23 o
  -1   5   3    10327.66    10726.27     92.28 o
   0   5   3    14812.06    14872.17    120.15 o
   1   5   3     1222.13     1141.55     11.10 o
   2   5   3     1217.56     1365.18     13.82 o
   3   5   3     7333.25     7321.52     64.28 o
   4   5   3     9941.73    10076.80     94.87 o
   5   5   3     2189.86     2125.22     23.97 o
   6   5   3      865.02      884.28     12.80 o
   7   5   3     6005.44     5882.17     65.34 o
   8   5   3     2820.61     2862.99     36.35 o
   9   5   3      438.27      408.14     11.68 o
 -10   6   3       69.41      116.04      9.45 o
  -9   6   3     3178.07     3152.41     51.12 o
  -8   6   3        0.06        7.53      3.50 o
  -7   6   3      174.16      164.93      5.49 o
  -6   6   3      987.29     1011.34     13.63 o
  -5   6   3     2077.67     2045.33     22.82 o
  -4   6   3        8.72       45.77      4.35 o
  -3   6   3       40.29       62.22      9.68 o
  -2   6   3     3038.31     3065.34     31.17 o
  -1   6   3     3039.97     3071.55     33.95 o
   0   6   3      622.02      629.98      9.29 o
   1   6   3        8.29       48.34      3.21 o
   2   6   3     5318.00     5680.42     47.06 o
   3   6   3     2477.66     2503.20     26.48 o
   4   6   3     1650.21     1589.52     18.64 o
   5   6   3      171.29      174.20      5.85 o
   6   6   3      447.75      463.74      9.15 o
   7   6   3     1932.66     1861.28     25.52 o
   8   6   3     1338.81     1316.35     20.55 o
   9   6   3      204.87      223.64      7.74 o
  -9   7   3        3.44       15.10      4.35 o
  -8   7   3       46.17       70.41      9.26 o
  -7   7   3       16.50       23.46      3.36 o
  -6   7   3      179.79      182.96      5.02 o
  -5   7   3      190.47      202.74      5.54 o
  -4   7   3       98.42      133.04      5.29 o
  -3   7   3      337.33      362.06      6.30 o
  -2   7   3      382.51      402.19      5.92 o
  -1   7   3       25.29       49.82      2.89 o
   0   7   3      110.00      144.25      3.45 o
   1   7   3      339.62      395.34      5.24 o
   2   7   3      764.93      793.45      9.51 o
   3   7   3       16.66       15.84      2.36 o
   4   7   3       55.01       74.77      3.80 o
   5   7   3      385.07      410.15      7.73 o
   6   7   3      124.04      139.76      4.64 o
   7   7   3      108.12      112.25      4.68 o
   8   7   3        3.23        9.87      2.65 o
  -9   8   3     1499.93     1586.79     26.44 o
  -8   8   3        1.54       16.83      7.46 o
  -7   8   3      458.98      472.50      9.79 o
  -6   8   3     1292.51     1363.74     17.29 o
  -5   8   3     3058.97     3098.42     32.92 o
  -4   8   3       82.45      103.48      5.05 o
  -3   8   3      279.57      323.87      6.08 o
  -2   8   3      337.92      332.42     10.87 o
  -1   8   3     5365.64     5599.04     46.59 o
   0   8   3       90.99      120.45      6.55 o
   1   8   3      702.59      765.93     11.82 o
   2   8   3     1389.30     1408.44     20.86 o
   3   8   3     2198.09     2312.38     25.16 o
   4   8   3      600.42      623.91      9.79 o
   5   8   3       33.36       37.64      2.73 o
   6   8   3      938.80      959.90     14.03 o
   7   8   3      947.35      910.27     15.67 o
   8   8   3       92.16       95.26      4.76 o
  -9   9   3      998.00      992.70     22.35 o
  -8   9   3     4867.38     4805.04     62.28 o
  -7   9   3      199.22      213.54      8.20 o
  -6   9   3      276.15      282.84      6.51 o
  -5   9   3     2578.25     2625.93     28.83 o
  -4   9   3     8625.33     8555.67     82.17 o
  -3   9   3     3843.60     3882.79     39.54 o
  -2   9   3      114.55      130.16      4.07 o
  -1   9   3    10088.17    10373.08     89.80 o
   0   9   3     4476.93     4338.74     39.48 o
   1   9   3     1203.32     1229.18     14.77 o
   2   9   3      447.99      479.20      7.57 o
   3   9   3     7888.44     7881.18     75.53 o
   4   9   3    10397.72    10263.77     97.44 o
   5   9   3      605.81      643.08     10.55 o
   6   9   3      115.47      131.53      4.77 o
   7   9   3     4923.76     4696.92     49.46 o
   8   9   3     2509.94     2532.39     33.69 o
  -9  10   3     2493.79     2475.49     37.37 o
  -8  10   3      233.71      227.35      8.36 o
  -7  10   3     3388.04     3369.25     45.81 o
  -6  10   3    12334.09    12341.59    128.63 o
  -5  10   3     3156.29     3059.81     33.00 o
  -4  10   3        9.50       30.54      3.82 o
  -3  10   3     7251.37     7174.31     72.74 o
  -2  10   3    10327.10     9962.02     94.50 o
  -1  10   3     6045.18     6042.62     53.93 o
   0  10   3       85.88      132.85      3.31 o
   1  10   3     8659.76     8720.69     82.70 o
   2  10   3    14270.19    14140.42    143.97 o
   3  10   3     1386.43     1355.91     16.80 o
   4  10   3      695.45      728.91     11.19 o
   5  10   3     3861.30     3721.46     39.58 o
   6  10   3     6506.05     6349.79     63.96 o
   7  10   3     1206.96     1167.84     16.96 o
   8  10   3      129.30      144.83      6.26 o
  -8  11   3     3889.28     3865.73     52.59 o
  -7  11   3     4191.81     4112.82     54.46 o
  -5  11   3     1972.56     1957.95     27.83 o
  -4  11   3     7257.44     7166.58     70.14 o
  -3  11   3     6986.34     6929.25     67.63 o
  -2  11   3      544.21      600.41      9.35 o
  -1  11   3     4548.20     4552.76     45.69 o
   0  11   3     9949.29     9793.28     92.41 o
   1  11   3     7391.25     7329.15     70.45 o
   2  11   3     2069.30     2129.38     26.23 o
   3  11   3     2180.97     2286.20     28.22 o
   4  11   3    11104.86    10881.74    103.50 o
   5  11   3     3330.12     3352.09     36.43 o
   6  11   3     1813.16     1832.48     23.05 o
   7  11   3     2582.41     2488.06     29.74 o
  -8  12   3       91.47      119.77      6.60 o
  -7  12   3      535.66      603.06     14.00 o
  -6  12   3     6425.93     6367.67     79.05 o
  -5  12   3     1457.75     1479.39     18.83 o
  -4  12   3      355.95      365.11      7.39 o
  -3  12   3     4160.38     4179.07     43.06 o
  -2  12   3     5507.43     5403.62     54.29 o
  -1  12   3     2351.61     2325.90     25.66 o
   0  12   3       46.02       79.13      3.90 o
   1  12   3     3069.65     3009.75     31.85 o
   2  12   3     4570.51     4632.57     51.32 o
   3  12   3      213.91      214.94      6.15 o
   4  12   3       12.52       20.38      4.26 o
   5  12   3     4168.54     4142.22     48.10 o
   6  12   3     4046.34     3893.80     42.24 o
   7  12   3      153.41      184.80      6.14 o
  -8  13   3     1836.87     1844.37     30.32 o
  -7  13   3      216.56      207.39      9.54 o
  -6  13   3      720.60      716.91     15.20 o
  -5  13   3      425.53      456.01     13.81 o
  -4  13   3      847.65      849.59     15.74 o
  -3  13   3       72.66       76.95      3.77 o
  -2  13   3      732.48      737.10     11.13 o
  -1  13   3     1080.39     1054.15     15.72 o
   0  13   3     3466.93     3450.75     46.58 o
   1  13   3      927.15      897.35     14.72 o
   2  13   3       35.68       52.85      3.87 o
   3  13   3     1188.55     1208.53     23.33 o
   4  13   3     1710.29     1654.51     22.85 o
   5  13   3      155.57      130.54      6.03 o
   6  13   3      143.18      135.01      5.72 o
   7  13   3     1331.21     1276.97     20.36 o
  -7  14   3       39.96       32.21      4.25 o
  -6  14   3       24.97       41.63      5.53 o
  -5  14   3      241.99      259.57      8.45 o
  -4  14   3       35.11       44.52      3.21 o
  -3  14   3      425.70      436.10      8.32 o
  -2  14   3      108.85      136.07      4.48 o
  -1  14   3       80.05       92.29      4.28 o
   0  14   3     1941.56     1892.34     24.70 o
   1  14   3     1137.49     1139.08     23.96 o
   2  14   3      113.79      112.34      4.55 o
   3  14   3       74.54       71.09      4.07 o
   4  14   3      860.19      832.34     14.41 o
   5  14   3        3.27        9.55      3.07 o
   6  14   3        9.92       21.32      5.25 o
  -7  15   3       67.45       63.40      5.37 o
  -6  15   3       14.42       35.03      5.00 o
  -5  15   3      486.68      500.84     12.33 o
  -4  15   3     3222.26     3141.50     38.37 o
  -3  15   3     1335.23     1264.73     18.56 o
  -2  15   3        8.42       18.53      3.49 o
  -1  15   3      734.22      732.55     12.79 o
   0  15   3      900.27      861.85     14.22 o
   1  15   3       57.73       60.56      3.63 o
   2  15   3      265.20      275.95      8.43 o
   3  15   3      530.73      519.30     10.71 o
   4  15   3     1504.81     1462.85     21.47 o
   5  15   3      670.56      641.87     12.84 o
   6  15   3        0.37        3.39      2.01 o
  -6  16   3     1724.63     1740.00     28.68 o
  -5  16   3     2297.33     2293.76     34.52 o
  -4  16   3     1346.38     1312.68     19.98 o
  -3  16   3      663.11      686.08     12.70 o
  -2  16   3     3317.82     3203.49     38.75 o
  -1  16   3     2484.49     2366.81     30.28 o
   0  16   3      508.65      529.84     14.25 o
   1  16   3     3159.23     3082.14     42.01 o
   2  16   3     5233.21     5004.92     68.66 o
   3  16   3     2542.41     2551.31     32.54 o
   4  16   3     1103.86     1108.22     18.02 o
   5  16   3      846.96      825.60     15.24 o
  -5  17   3     1399.43     1497.26     25.60 o
  -4  17   3     5639.04     5483.34     70.10 o
  -3  17   3     2587.05     2510.99     36.65 o
  -2  17   3        5.71       17.95      3.03 o
  -1  17   3     2520.32     2424.17     31.21 o
   0  17   3     3777.28     3818.77     50.44 o
   1  17   3      649.62      682.50     14.37 o
   2  17   3       44.81       70.22      4.31 o
   3  17   3     3609.13     3703.78     44.52 o
   4  17   3     2710.85     2725.86     35.13 o
  -4  18   3      334.38      337.05     12.26 o
  -3  18   3     1397.60     1474.38     25.01 o
  -2  18   3     4753.49     4609.85     60.47 o
  -1  18   3      649.89      685.90     13.08 o
   0  18   3      289.07      304.28     12.09 o
   1  18   3     3052.50     3041.05     42.42 o
   2  18   3     4201.33     4157.85     55.29 o
   3  18   3      798.25      859.82     15.47 o
  -3  19   3     1575.45     1602.91     27.00 o
  -2  19   3      353.37      400.37     11.35 o
  -1  19   3     1122.12     1146.24     18.60 o
   0  19   3     2563.65     2606.88     37.68 o
   1  19   3     1452.29     1479.96     24.97 o
   2  19   3      989.90      970.41     19.07 o
 -10   0   4     2634.89     2642.53     77.19 o
  -9   0   4     9085.21     9401.83    229.10 o
  -8   0   4     1600.93     1640.58     29.17 o
  -7   0   4       89.58      111.54      9.65 o
  -6   0   4     4011.80     3889.70     89.39 o
  -5   0   4    20746.79    20267.72    521.50 o
  -4   0   4      912.67      919.72     19.34 o
  -3   0   4       27.02       50.13      2.75 o
  -2   0   4    18218.36    18948.54    215.37 o
  -1   0   4    64691.97    61569.27    746.11 o
   0   0   4      980.39     1041.53     19.91 o
   1   0   4     1656.69     1587.26     21.25 o
   2   0   4     8757.97     8962.12    103.06 o
   3   0   4    12274.72    12142.72    138.45 o
   4   0   4      387.91      455.71     10.88 o
   5   0   4     1978.86     1885.92     38.53 o
   6   0   4     8644.45     8454.62    141.95 o
   7   0   4     9128.05     8853.10    149.75 o
   8   0   4       19.52       40.13      6.36 o
 -10   1   4     1356.11     1365.84     27.47 o
  -9   1   4      165.94      178.64      8.48 o
  -8   1   4     5659.06     5663.93     79.93 o
  -7   1   4     6319.66     6187.94     73.08 o
  -6   1   4     5979.45     6028.71     72.72 o
  -5   1   4     1044.98     1067.56     13.65 o
  -4   1   4     9074.00     8866.97     77.52 o
  -3   1   4     7769.63     7700.70     62.70 o
  -2   1   4      215.23      349.34      6.67 o
  -1   1   4       72.90       67.25      3.30 o
   0   1   4    12415.07    12441.05    100.22 o
   1   1   4     8547.21     8769.41     71.14 o
   2   1   4     3520.81     3668.36     31.57 o
   3   1   4     4005.74     4088.44     35.11 o
   4   1   4    10611.68    10747.42     93.40 o
   5   1   4     6816.46     6665.09     71.33 o
   6   1   4      481.58      503.01     11.56 o
   7   1   4     1754.91     1719.72     27.17 o
   8   1   4     4419.03     4368.58     57.92 o
 -10   2   4     1376.75     1422.81     28.33 o
  -9   2   4      233.76      248.36      9.21 o
  -8   2   4     2157.67     2139.80     27.96 o
  -7   2   4      575.48      582.98     10.88 o
  -6   2   4     2631.26     2570.00     29.73 o
  -5   2   4      632.39      624.13      9.31 o
  -4   2   4     2487.27     2385.89     23.27 o
  -3   2   4      552.42      548.68      7.19 o
  -2   2   4    13334.97    13437.05    108.62 o
  -1   2   4     4760.29     4983.74     41.37 o
   0   2   4     1776.44     1715.69     15.88 o
   1   2   4     1379.16     1362.32     13.25 o
   2   2   4     6478.77     6461.44     53.40 o
   3   2   4      385.01      337.37      5.59 o
   4   2   4      603.73      623.03      9.40 o
   5   2   4     3292.43     3241.45     37.79 o
   6   2   4     2366.06     2247.95     28.69 o
   7   2   4      870.90      845.69     16.67 o
   8   2   4      329.45      353.97     10.62 o
  -9   3   4        2.07       13.94      2.90 o
  -8   3   4      641.32      632.43     11.88 o
  -7   3   4     2233.06     2177.37     27.76 o
  -6   3   4       52.75       72.90      4.08 o
  -5   3   4        8.94       12.43      2.05 o
  -4   3   4       50.69       65.47      2.37 o
  -3   3   4     4746.04     4823.75     43.56 o
  -2   3   4      367.27      417.05      5.90 o
  -1   3   4       29.83       46.92      1.90 o
   0   3   4      244.28      267.14      7.48 o
   1   3   4     1851.42     1918.67     17.65 o
   2   3   4      112.09      147.13      3.11 o
   3   3   4      198.28      238.56      6.57 o
   4   3   4      262.47      274.83      5.75 o
   5   3   4     2295.74     2278.17     28.37 o
   6   3   4       99.39       99.40      5.12 o
   7   3   4       16.41       20.33      3.69 o
   8   3   4      412.83      426.74     18.10 o
  -9   4   4     1069.24     1034.05     19.30 o
  -8   4   4       82.23       85.83      5.88 o
  -7   4   4       91.89      104.55      4.70 o
  -6   4   4      940.71      931.56     14.42 o
  -5   4   4        2.54       22.21      6.04 o
  -4   4   4      204.11      226.72      5.00 o
  -3   4   4       15.49       31.35      2.44 o
  -2   4   4     1238.99     1201.88     12.89 o
  -1   4   4      279.60      283.18      4.52 o
   0   4   4       67.90       71.05      2.59 o
   1   4   4      488.25      493.66      8.18 o
   2   4   4      563.20      552.95      6.85 o
   3   4   4      306.06      325.46      8.45 o
   4   4   4      269.57      256.03      5.67 o
   5   4   4       19.59       26.50      2.68 o
   6   4   4     1506.34     1460.60     20.93 o
   7   4   4      618.26      575.50     11.85 o
   8   4   4      150.34      155.24      7.18 o
  -9   5   4       43.57       73.57      6.03 o
  -8   5   4      503.66      540.25     12.39 o
  -7   5   4     6922.90     6752.58     73.95 o
  -6   5   4      107.25      132.14      4.04 o
  -5   5   4        0.74       14.03      2.08 o
  -4   5   4     3392.62     3341.42     32.21 o
  -3   5   4    13116.89    13139.78    122.83 o
  -2   5   4        2.76       22.50      1.97 o
  -1   5   4      304.47      297.32      4.78 o
   0   5   4     1981.15     2068.08     18.81 o
   1   5   4    15296.01    15193.43    129.13 o
   2   5   4      249.14      261.55      5.03 o
   3   5   4      352.56      352.96      8.30 o
   4   5   4     3594.63     3645.83     37.76 o
   5   5   4     3238.24     3200.66     34.32 o
   6   5   4      575.33      533.87     10.93 o
   7   5   4       26.11       42.37      3.74 o
   8   5   4     2048.03     2038.60     32.07 o
  -9   6   4     5787.03     5745.95     73.60 o
  -8   6   4     2216.25     2194.45     29.35 o
  -7   6   4      208.92      236.47     11.62 o
  -6   6   4     5502.70     5470.79     55.04 o
  -5   6   4     4759.33     4581.73     46.49 o
  -4   6   4     2993.24     2935.83     31.17 o
  -3   6   4      604.20      619.75      9.30 o
  -2   6   4    11090.34    11055.53     96.55 o
  -1   6   4     9399.96     9407.94     88.94 o
   0   6   4     1733.72     1746.02     17.76 o
   1   6   4     1842.72     1754.55     16.56 o
   2   6   4     7996.40     7944.90     69.85 o
   3   6   4     6985.51     6853.80     66.22 o
   4   6   4      683.42      723.05     10.93 o
   5   6   4     1226.13     1253.95     25.20 o
   6   6   4     7464.36     7394.60     80.18 o
   7   6   4     5100.78     4983.67     57.48 o
   8   6   4      347.85      374.83     10.07 o
  -9   7   4       70.12       88.28      5.34 o
  -8   7   4     4895.71     4915.89     63.64 o
  -7   7   4     3462.54     3391.28     36.89 o
  -6   7   4     5378.04     5332.22     50.08 o
  -5   7   4     1217.02     1212.03     15.74 o
  -4   7   4    12455.79    12213.78    115.25 o
  -3   7   4     6888.57     6936.22     67.31 o
  -2   7   4     5458.94     5409.82     53.25 o
  -1   7   4     2048.54     2044.64     22.49 o
   0   7   4    18313.90    18341.50    157.22 o
   1   7   4     7835.74     7956.93     75.66 o
   2   7   4     3923.09     3979.16     36.94 o
   3   7   4     3469.78     3480.06     36.09 o
   4   7   4     8804.00     8689.24     83.51 o
   5   7   4     3817.14     3736.00     39.57 o
   6   7   4      527.28      588.20     11.82 o
   7   7   4     2875.61     2841.38     49.01 o
   8   7   4     5217.12     5135.36     60.21 o
  -9   8   4     4963.64     4871.10     74.84 o
  -8   8   4      844.71      868.87     17.22 o
  -7   8   4       34.43       45.36      4.01 o
  -6   8   4     3497.16     3419.65     36.86 o
  -5   8   4     9343.76     8993.23     80.50 o
  -4   8   4      307.36      325.91      6.69 o
  -3   8   4      997.35      982.26     13.20 o
  -2   8   4     3626.13     3518.70     36.34 o
  -1   8   4     9523.34     9262.78     88.11 o
   0   8   4      198.81      226.54      6.66 o
   1   8   4     2048.67     2024.82     22.38 o
   2   8   4     4929.76     4821.43     52.70 o
   3   8   4     8748.27     8642.61     82.68 o
   4   8   4      159.71      157.49      6.96 o
   5   8   4     1748.17     1717.96     21.30 o
   6   8   4     4892.03     4788.18     50.02 o
   7   8   4     3568.72     3475.42     42.94 o
  -8   9   4      885.49      877.88     20.71 o
  -7   9   4     1651.24     1699.52     23.77 o
  -6   9   4      877.71      885.63     16.39 o
  -5   9   4       96.14      117.01      4.38 o
  -4   9   4     1893.99     1891.08     22.25 o
  -3   9   4     7984.93     7904.62     76.54 o
  -2   9   4     1081.39     1076.72     14.07 o
  -1   9   4      163.99      188.28      4.76 o
   0   9   4     4518.94     4572.81     50.59 o
   1   9   4     5161.61     5169.62     51.04 o
   2   9   4      180.27      192.09      5.50 o
   3   9   4     1176.94     1189.00     17.15 o
   4   9   4     1090.60     1078.62     14.90 o
   5   9   4     2422.16     2488.23     28.67 o
   6   9   4        9.17       18.35      2.53 o
   7   9   4      755.09      760.19     14.72 o
  -8  10   4     2026.71     1991.47     31.32 o
  -7  10   4       86.28      102.87      5.16 o
  -6  10   4     1594.25     1551.78     19.98 o
  -5  10   4        2.47        7.41      2.22 o
  -4  10   4     1850.93     1791.70     21.55 o
  -3  10   4       54.16       59.74      3.56 o
  -2  10   4      800.76      804.62     11.91 o
  -1  10   4      369.34      413.69      8.30 o
   0  10   4      732.67      755.96     12.30 o
   1  10   4      309.16      342.09      7.43 o
   2  10   4     1129.16     1134.11     16.41 o
   3  10   4      352.98      379.39      8.34 o
   4  10   4     1374.54     1339.51     19.40 o
   5  10   4      810.02      803.81     14.01 o
   6  10   4      314.70      345.00      8.10 o
   7  10   4       11.67       19.16      3.45 o
  -8  11   4      461.84      513.57     13.28 o
  -7  11   4     1700.10     1606.26     26.39 o
  -6  11   4      356.66      373.16      8.18 o
  -5  11   4       25.05       31.30      2.84 o
  -4  11   4      464.30      466.65      8.73 o
  -3  11   4       49.90       61.28      3.29 o
  -2  11   4      421.94      436.45      8.02 o
  -1  11   4       46.16       65.17      3.81 o
   0  11   4      539.41      551.27     10.21 o
   1  11   4      713.00      756.62     14.27 o
   2  11   4      357.97      345.18      7.81 o
   3  11   4      209.85      219.35      6.35 o
   4  11   4     1183.70     1201.78     18.18 o
   5  11   4     1031.30      948.18     15.90 o
   6  11   4      176.95      184.60      6.66 o
   7  11   4       22.23       40.59      4.48 o
  -7  12   4       95.93      108.22      6.19 o
  -6  12   4     1227.06     1266.73     19.42 o
  -5  12   4      662.39      616.44     10.73 o
  -4  12   4     2437.37     2338.53     27.05 o
  -3  12   4     1212.02     1238.02     16.50 o
  -2  12   4     5432.69     5230.50     57.22 o
  -1  12   4     1532.54     1503.75     20.72 o
   0  12   4     3236.18     3178.36     37.66 o
   1  12   4      594.88      586.16     17.18 o
   2  12   4     3785.65     3712.97     42.99 o
   3  12   4      345.05      354.95      8.37 o
   4  12   4      347.28      385.89      9.13 o
   5  12   4      807.13      785.78     14.30 o
   6  12   4     1755.62     1771.66     25.47 o
  -7  13   4     6082.89     5867.94     75.30 o
  -6  13   4      201.02      222.10      8.23 o
  -5  13   4      447.65      443.32      9.04 o
  -4  13   4     1770.38     1746.61     21.83 o
  -3  13   4     4746.77     4614.00     47.91 o
  -2  13   4      204.24      214.42      6.50 o
  -1  13   4     1532.05     1513.35     21.17 o
   0  13   4     2805.05     2721.63     33.42 o
   1  13   4     4944.04     4855.44     61.47 o
   2  13   4      234.60      238.88      6.78 o
   3  13   4      669.15      634.90     12.06 o
   4  13   4     4387.75     4251.21     49.68 o
   5  13   4     3969.05     3877.46     46.58 o
   6  13   4       19.97       29.73      4.32 o
  -6  14   4     2238.03     2276.34     37.35 o
  -5  14   4     6106.25     6151.34     62.93 o
  -4  14   4     1749.35     1703.67     30.18 o
  -3  14   4      690.64      670.03     12.59 o
  -2  14   4     5175.62     5054.11     57.23 o
  -1  14   4     8537.70     8293.80     89.28 o
   0  14   4     1388.86     1399.69     20.24 o
   1  14   4      813.37      854.92     16.34 o
   2  14   4     4762.42     4577.95     59.14 o
   3  14   4     5261.51     5293.99     61.88 o
   4  14   4       84.85       95.78      4.99 o
   5  14   4      715.93      706.21     13.88 o
  -6  15   4     3115.91     3036.43     43.72 o
  -5  15   4      429.72      427.49     11.59 o
  -4  15   4     3924.41     3910.41     58.35 o
  -3  15   4     1216.10     1181.44     18.43 o
  -2  15   4     2866.81     2716.66     34.16 o
  -1  15   4      873.30      889.04     15.11 o
   0  15   4     4710.94     4637.48     59.59 o
   1  15   4     1371.65     1334.81     22.49 o
   2  15   4     1647.39     1608.57     26.00 o
   3  15   4     1578.00     1592.88     22.97 o
   4  15   4     3959.51     4029.83     48.15 o
   5  15   4     1553.29     1548.49     21.28 o
  -5  16   4     1395.56     1393.25     24.35 o
  -4  16   4      396.64      388.68     13.90 o
  -3  16   4      159.43      160.75      6.19 o
  -2  16   4     1079.13     1091.00     17.60 o
  -1  16   4     1706.66     1626.13     23.30 o
   0  16   4      212.10      242.62      8.22 o
   1  16   4      885.94      901.50     17.54 o
   2  16   4     1418.51     1391.08     23.80 o
   3  16   4     1097.72     1143.77     21.17 o
   4  16   4       75.82       73.26      6.53 o
  -4  17   4       15.59       18.74      4.02 o
  -3  17   4     1169.62     1157.16     18.77 o
  -2  17   4      166.76      160.40      6.22 o
  -1  17   4        8.79       12.48      2.47 o
   0  17   4       18.28       26.43      5.95 o
   1  17   4      689.13      678.48     15.03 o
   2  17   4      306.96      318.69     10.02 o
   3  17   4       45.53       61.40      5.25 o
  -3  18   4       61.52       72.69      5.50 o
  -2  18   4       67.57       71.56      5.24 o
  -1  18   4      838.27      840.18     17.09 o
   0  18   4       16.21       15.20      3.10 o
   1  18   4       28.94       36.93      4.49 o
   2  18   4       68.48       81.87      6.53 o
  -9   1   5      199.44      220.80      8.37 o
  -8   1   5     1056.11     1012.82     18.95 o
  -7   1   5      227.14      236.34      6.80 o
  -6   1   5     1396.96     1401.70     21.62 o
  -5   1   5       61.66       77.57      3.86 o
  -4   1   5      907.19      880.63     11.96 o
  -3   1   5      543.71      544.17      9.51 o
  -2   1   5     4172.14     4173.92     38.43 o
  -1   1   5      194.88      204.90      3.83 o
   0   1   5     1533.38     1575.30     15.40 o
   1   1   5      288.17      320.64      7.12 o
   2   1   5     5328.26     5509.95     46.66 o
   3   1   5      128.00      138.31      3.52 o
   4   1   5     2389.63     2332.22     28.76 o
   5   1   5       71.68       78.02      4.66 o
   6   1   5     1708.98     1724.53     27.14 o
   7   1   5       82.30       82.92      5.48 o
  -9   2   5     1694.54     1650.45     31.62 o
  -8   2   5     2401.72     2428.90     31.55 o
  -7   2   5      757.86      730.86     13.12 o
  -6   2   5     1201.37     1182.12     17.54 o
  -5   2   5     8702.29     8579.41     91.47 o
  -4   2   5     4195.87     4068.13     46.04 o
  -3   2   5     1324.19     1361.96     18.33 o
  -2   2   5     1917.26     1931.92     19.62 o
  -1   2   5     7092.38     7011.08     62.24 o
   0   2   5     2425.96     2462.51     22.43 o
   1   2   5       64.34       79.77      3.15 o
   2   2   5     2892.02     2925.24     26.45 o
   3   2   5     7523.08     7315.98     70.53 o
   4   2   5     1835.45     1910.05     24.60 o
   5   2   5      370.27      395.63     14.60 o
   6   2   5     2039.45     2010.58     30.45 o
   7   2   5     3651.43     3718.44     50.68 o
  -9   3   5      706.29      718.70     20.14 o
  -8   3   5     1619.14     1615.28     23.25 o
  -7   3   5     8259.95     8025.43     87.23 o
  -6   3   5     3737.49     3621.05     42.60 o
  -5   3   5      671.61      654.89     11.59 o
  -4   3   5     2929.26     2830.60     33.71 o
  -3   3   5    13893.67    13812.97    129.28 o
  -2   3   5     6465.07     6255.11     60.88 o
  -1   3   5      457.93      473.85      7.72 o
   0   3   5     5090.21     5250.90     44.26 o
   1   3   5    18222.31    18158.81    165.95 o
   2   3   5     5296.83     5544.20     46.95 o
   3   3   5       95.34      107.76      4.27 o
   4   3   5     5524.80     5475.99     54.67 o
   5   3   5     8116.54     8011.79     85.75 o
   6   3   5     1274.58     1251.20     21.71 o
   7   3   5        7.03       19.97      4.14 o
  -9   4   5     1071.12     1073.17     20.23 o
  -8   4   5     4755.76     4752.19     55.33 o
  -7   4   5      693.63      678.88     12.70 o
  -6   4   5     2682.04     2577.91     32.21 o
  -5   4   5     8338.56     8184.88     92.64 o
  -4   4   5    10838.71    10499.39    110.35 o
  -3   4   5      207.32      232.22      5.44 o
  -2   4   5     4489.17     4415.66     44.41 o
  -1   4   5     5651.51     5530.81     54.39 o
   0   4   5    10680.22    10743.74     93.26 o
   1   4   5      628.35      687.09      8.41 o
   2   4   5     5942.54     5927.18     53.51 o
   3   4   5     4664.37     4573.27     46.12 o
   4   4   5     9296.53     9179.92     88.03 o
   5   4   5        0.19       22.58      3.10 o
   6   4   5     6635.93     6542.30     90.67 o
   7   4   5     2027.37     2158.87     33.29 o
  -9   5   5      766.67      799.16     17.00 o
  -8   5   5      421.43      417.64      9.92 o
  -7   5   5     2877.52     2779.25     34.87 o
  -6   5   5     2704.25     2664.42     33.20 o
  -5   5   5      340.94      360.48      8.25 o
  -4   5   5      706.54      713.77     10.80 o
  -3   5   5     4228.96     4218.56     43.00 o
  -2   5   5     4386.85     4344.10     43.97 o
  -1   5   5      288.89      315.21      6.22 o
   0   5   5     1428.75     1398.59     16.82 o
   1   5   5     7521.05     7585.26     72.74 o
   2   5   5     3568.68     3639.63     34.51 o
   3   5   5        2.96       15.58      2.17 o
   4   5   5     2483.94     2377.87     29.96 o
   5   5   5     2265.98     2202.94     31.40 o
   6   5   5     1398.67     1446.28     26.75 o
   7   5   5       18.74       45.42      6.63 o
  -8   6   5      454.61      460.37     10.63 o
  -7   6   5       55.93       52.74      3.95 o
  -6   6   5       21.77       31.63      3.29 o
  -5   6   5     5194.61     5045.45     56.80 o
  -4   6   5      456.31      461.55      8.31 o
  -3   6   5      168.99      164.61      4.61 o
  -2   6   5      552.50      574.43      9.15 o
  -1   6   5     6762.31     6853.32     66.71 o
   0   6   5       11.81       21.66      2.46 o
   1   6   5       19.35       26.92      2.30 o
   2   6   5      255.64      250.43      6.31 o
   3   6   5     5542.50     5494.18     54.75 o
   4   6   5        5.57       11.94      2.07 o
   5   6   5       21.17       26.44      2.97 o
   6   6   5      902.48      909.43     21.24 o
   7   6   5     2070.21     2073.85     32.94 o
  -8   7   5       12.02       15.50      3.16 o
  -7   7   5       12.22       17.68      2.88 o
  -6   7   5        2.78        8.15      2.11 o
  -5   7   5       33.15       55.13      3.44 o
  -4   7   5       21.41       35.42      2.66 o
  -3   7   5       42.54       48.12      3.18 o
  -2   7   5      104.97      124.90      7.67 o
  -1   7   5      402.90      436.60      7.78 o
   0   7   5       40.32       55.51      3.18 o
   1   7   5        0.06       16.29      3.35 o
   2   7   5      296.99      290.92      6.95 o
   3   7   5       89.86      107.60      4.60 o
   4   7   5      160.10      191.04     10.12 o
   5   7   5      223.51      221.54      6.12 o
   6   7   5      124.60      126.03      5.65 o
   7   7   5       98.25      112.31      6.71 o
  -8   8   5      125.64      152.49      7.11 o
  -7   8   5        6.32       10.72      2.92 o
  -6   8   5      374.40      356.07      8.09 o
  -5   8   5     2748.97     2715.09     28.48 o
  -4   8   5     1124.42     1091.55     13.99 o
  -3   8   5      281.73      286.03      6.38 o
  -2   8   5     1592.00     1603.52     19.46 o
  -1   8   5     2729.78     2673.24     29.17 o
   0   8   5      234.98      248.70      8.19 o
   1   8   5      150.47      160.65      5.17 o
   2   8   5      743.63      810.33     13.22 o
   3   8   5     4624.30     4519.44     51.00 o
   4   8   5      635.87      681.35     12.40 o
   5   8   5       53.33       54.76      3.83 o
   6   8   5      286.08      267.82      9.08 o
  -8   9   5      786.25      813.04     17.30 o
  -7   9   5     2941.17     2991.75     38.03 o
  -6   9   5     4151.81     4131.21     44.29 o
  -5   9   5      119.87      116.65      4.62 o
  -4   9   5     2108.20     2017.79     24.03 o
  -3   9   5     1596.59     1515.69     19.03 o
  -2   9   5     6823.12     6623.98     65.46 o
  -1   9   5      120.81      136.64      5.61 o
   0   9   5     3063.42     3048.19     36.21 o
   1   9   5     2542.85     2484.92     34.61 o
   2   9   5     5512.49     5425.71     67.63 o
   3   9   5      392.25      415.67      9.17 o
   4   9   5     1674.82     1635.97     22.92 o
   5   9   5     1199.93     1165.21     18.42 o
   6   9   5     2659.44     2588.76     38.23 o
  -7  10   5      134.83      153.70      7.28 o
  -6  10   5      677.64      654.40     11.61 o
  -5  10   5     4556.36     4540.66     47.83 o
  -4  10   5     5168.49     5047.79     48.14 o
  -3  10   5      525.68      534.99      9.57 o
  -2  10   5     4127.33     4014.68     42.09 o
  -1  10   5     5012.26     4841.27     54.38 o
   0  10   5     4121.98     4050.94     51.62 o
   1  10   5       32.13       42.32      4.41 o
   2  10   5     1967.08     2000.27     29.70 o
   3  10   5     8292.91     8227.82     88.14 o
   4  10   5     3882.63     3954.11     46.60 o
   5  10   5       11.30       30.43      5.28 o
   6  10   5     2435.25     2360.42     35.91 o
  -7  11   5     8222.10     8177.99    101.39 o
  -6  11   5     2380.29     2406.17     28.85 o
  -5  11   5      499.53      492.95      9.72 o
  -4  11   5     1312.31     1356.69     18.30 o
  -3  11   5     9021.03     8809.65    101.78 o
  -2  11   5     2367.61     2343.47     29.91 o
  -1  11   5      430.97      426.70      9.32 o
   0  11   5     1893.85     1899.20     25.23 o
   1  11   5    11413.96    11134.12    131.04 o
   2  11   5      845.41      817.61     16.00 o
   3  11   5       23.96       32.58      3.87 o
   4  11   5     1119.01     1123.63     18.03 o
   5  11   5     8560.71     8209.76     89.55 o
  -7  12   5      242.55      274.55      8.58 o
  -6  12   5      251.03      264.99      7.33 o
  -5  12   5     2776.00     2734.63     31.79 o
  -4  12   5     1626.24     1614.81     20.97 o
  -3  12   5      123.85      147.43      5.21 o
  -2  12   5     1385.98     1339.95     19.87 o
  -1  12   5     3261.02     3142.87     38.22 o
   0  12   5     6064.90     5932.64     67.29 o
   1  12   5       55.26       79.37      5.29 o
   2  12   5     1059.37     1075.47     19.45 o
   3  12   5     3193.86     3213.57     44.61 o
   4  12   5     1776.07     1775.21     25.21 o
   5  12   5       56.78       73.85      4.95 o
  -6  13   5     1037.80     1019.82     17.48 o
  -5  13   5      374.97      386.07      8.77 o
  -4  13   5      888.65      919.46     14.36 o
  -3  13   5      936.32      904.36     15.49 o
  -2  13   5     1534.85     1534.32     22.21 o
  -1  13   5      332.51      334.27      8.52 o
   0  13   5      678.42      636.64     13.84 o
   1  13   5       43.92       60.66      5.11 o
   2  13   5      962.03      892.76     17.55 o
   3  13   5      216.31      208.06      7.98 o
   4  13   5      925.82      969.06     19.16 o
  -5  14   5        1.95        9.95      2.34 o
  -4  14   5     1642.97     1563.39     23.09 o
  -3  14   5       85.09       91.44      4.81 o
  -2  14   5       90.66       88.13      4.75 o
  -1  14   5      169.10      184.05      6.49 o
   0  14   5       55.41       64.32      5.47 o
   1  14   5       25.32       22.72      3.62 o
   2  14   5       50.98       57.64      4.75 o
   3  14   5      255.26      278.64      9.33 o
   4  14   5     1197.74     1166.44     21.98 o
  -5  15   5      266.72      271.76      7.68 o
  -4  15   5      251.04      251.43      7.92 o
  -3  15   5      189.42      205.22      7.01 o
  -2  15   5      597.63      573.44     12.05 o
  -1  15   5      303.80      313.24      8.59 o
   0  15   5      806.40      821.17     16.82 o
   1  15   5     2181.99     2094.74     32.32 o
   2  15   5      621.75      647.49     14.96 o
   3  15   5        5.59        9.00      3.04 o
  -4  16   5     1857.98     1802.76     28.90 o
  -3  16   5      205.69      208.04      7.22 o
  -2  16   5      142.84      165.09      6.56 o
  -1  16   5     3737.65     3721.81     50.76 o
   0  16   5       13.12       16.68      3.32 o
   1  16   5      312.50      331.88     10.36 o
   2  16   5      272.01      295.35      9.96 o
  -2  17   5     2685.79     2676.56     35.41 o
  -1  17   5       32.01       38.65      4.53 o
   0  17   5     1451.07     1479.70     25.70 o
  -8   0   6     2988.63     2914.50     91.12 o
  -7   0   6     4411.85     4131.15     84.91 o
  -6   0   6      167.80      220.78     11.37 o
  -5   0   6     7575.03     7277.13    126.79 o
  -4   0   6     6313.45     6069.47    135.20 o
  -3   0   6       23.36       51.56      5.92 o
  -2   0   6        3.65       51.49     10.02 o
  -1   0   6     8028.15     7851.10    107.66 o
   0   0   6     6788.88     6951.56     82.32 o
   1   0   6     3425.67     3555.50     45.13 o
   2   0   6      289.76      317.31      8.12 o
   3   0   6    10442.96    10674.00    174.92 o
   4   0   6     4351.51     4285.91     77.64 o
   5   0   6     1599.16     1658.00     37.46 o
   6   0   6      599.02      593.89     20.14 o
  -8   1   6        1.37       10.44      4.71 o
  -7   1   6     1570.97     1535.71     25.71 o
  -6   1   6     4749.67     4536.41     66.31 o
  -5   1   6     2774.62     2693.36     38.19 o
  -4   1   6        2.29       31.02      6.51 o
  -3   1   6     2886.39     2973.57     35.52 o
  -2   1   6    19850.39    20075.41    205.58 o
  -1   1   6     3085.05     3111.00     33.03 o
   0   1   6      208.72      312.99     11.53 o
   1   1   6     4792.00     4816.81     41.77 o
   2   1   6     4125.59     4206.21     37.21 o
   3   1   6     1246.64     1262.22     16.53 o
   4   1   6      976.05      946.72     17.29 o
   5   1   6     3300.29     3229.86     44.18 o
   6   1   6     5128.69     5062.37     65.52 o
  -8   2   6     3322.76     3318.80     47.12 o
  -7   2   6     2780.06     2686.23     39.22 o
  -6   2   6      136.37      157.34      6.75 o
  -5   2   6      108.09      125.72      6.00 o
  -4   2   6     5496.96     5305.90     59.32 o
  -3   2   6      282.51      288.52      7.15 o
  -2   2   6      321.48      366.22      8.15 o
  -1   2   6      564.22      558.32      9.97 o
   0   2   6     4762.27     4932.22     49.60 o
   1   2   6     1869.52     1898.96     18.83 o
   2   2   6      291.91      322.76      6.20 o
   3   2   6     1409.95     1449.27     18.28 o
   4   2   6     4350.44     4436.29     56.60 o
   5   2   6      701.56      710.94     15.02 o
   6   2   6      279.53      309.10      9.97 o
  -8   3   6      105.77      112.47      6.57 o
  -7   3   6      696.87      699.28     15.44 o
  -6   3   6        4.25       16.42      2.88 o
  -5   3   6      154.93      151.97      7.80 o
  -4   3   6       51.46       59.69      3.89 o
  -3   3   6     1326.25     1327.80     18.94 o
  -2   3   6      448.33      477.25      9.40 o
  -1   3   6       16.34       40.78      4.70 o
   0   3   6      133.89      145.47      4.97 o
   1   3   6     1383.62     1413.83     17.52 o
   2   3   6       12.94       27.29      2.92 o
   3   3   6       90.85      108.95      4.09 o
   4   3   6      555.56      536.73     10.85 o
   5   3   6      548.34      533.45     12.64 o
   6   3   6      104.34      108.39      6.05 o
  -8   4   6      340.67      368.85      9.66 o
  -7   4   6       41.07       67.63      4.56 o
  -6   4   6       10.93       11.28      2.33 o
  -5   4   6      152.19      158.90      8.31 o
  -4   4   6      843.75      805.13     13.64 o
  -3   4   6      160.11      180.83      5.81 o
  -2   4   6       99.38      126.48      4.20 o
  -1   4   6        1.70        7.01      2.21 o
   0   4   6     1205.45     1257.22     18.37 o
   1   4   6      213.34      226.75      6.60 o
   2   4   6       30.66       40.48      3.74 o
   3   4   6       94.88      114.09      4.64 o
   4   4   6      451.15      466.26     10.00 o
   5   4   6      357.93      349.40      8.98 o
   6   4   6       41.67       54.43      6.57 o
  -8   5   6      113.03      147.33      6.39 o
  -7   5   6     3039.36     2979.29     37.79 o
  -6   5   6      809.05      800.89     14.35 o
  -5   5   6      415.77      432.98      9.67 o
  -4   5   6      342.66      356.60      8.49 o
  -3   5   6     4543.82     4431.16     50.73 o
  -2   5   6     2402.08     2388.96     26.93 o
  -1   5   6      677.55      725.79     12.20 o
   0   5   6       48.08       66.11      3.80 o
   1   5   6     3495.96     3464.38     40.42 o
   2   5   6     1642.97     1610.31     24.66 o
   3   5   6      786.44      783.29     13.38 o
   4   5   6       12.14       28.60      3.20 o
   5   5   6     3311.49     3311.01     52.16 o
   6   5   6     1784.59     1782.32     34.84 o
  -7   6   6     2092.72     2065.76     28.58 o
  -6   6   6        3.45       50.81      9.25 o
  -5   6   6     2875.49     2813.65     35.34 o
  -4   6   6     7175.81     6936.86     76.30 o
  -3   6   6     2375.39     2373.02     27.18 o
  -2   6   6      235.21      290.22      8.10 o
  -1   6   6     4039.54     4014.59     41.87 o
   0   6   6     8177.38     8147.96     86.95 o
   1   6   6     2987.36     2998.75     48.15 o
   2   6   6      324.29      346.33      9.39 o
   3   6   6     3712.56     3674.76     45.41 o
   4   6   6     4571.72     4568.04     52.42 o
   5   6   6       85.00      115.40      6.12 o
   6   6   6      418.47      471.40     40.33 o
  -7   7   6      977.84      997.49     17.29 o
  -6   7   6     6040.98     5786.84     65.85 o
  -5   7   6     2498.49     2475.65     32.05 o
  -4   7   6      528.79      543.95     11.08 o
  -3   7   6     1772.93     1738.84     21.45 o
  -2   7   6     8626.19     8441.00     82.29 o
  -1   7   6     2020.94     2032.18     26.41 o
   0   7   6      941.35      949.87     15.13 o
   1   7   6     2674.30     2633.04     36.63 o
   2   7   6     7862.45     7728.63     93.58 o
   3   7   6     1301.66     1266.99     21.60 o
   4   7   6      822.16      862.48     14.98 o
   5   7   6     2527.87     2571.68     37.65 o
  -7   8   6     2126.53     2108.32     29.33 o
  -6   8   6      214.80      225.05      7.43 o
  -5   8   6     4295.95     4194.29     49.61 o
  -4   8   6     4498.29     4396.94     51.24 o
  -3   8   6     3072.11     2990.65     33.27 o
  -2   8   6      140.26      179.28      5.46 o
  -1   8   6     6812.37     6760.41     73.88 o
   0   8   6     5127.29     5110.93     57.49 o
   1   8   6     2446.08     2443.06     34.84 o
   2   8   6      352.64      379.31     10.25 o
   3   8   6     3694.45     3723.51     49.94 o
   4   8   6     2233.30     2298.03     30.27 o
   5   8   6      909.29      934.21     18.65 o
  -7   9   6     1886.48     1894.66     27.40 o
  -6   9   6     1231.50     1214.49     19.53 o
  -5   9   6     1047.53     1021.43     17.06 o
  -4   9   6       32.71       51.43      3.53 o
  -3   9   6     1896.07     1904.06     23.36 o
  -2   9   6      980.19      983.06     23.06 o
  -1   9   6      415.12      423.51      9.49 o
   0   9   6       71.73       74.41      4.34 o
   1   9   6     2829.80     2851.30     39.79 o
   2   9   6     1594.05     1641.15     26.26 o
   3   9   6     1458.07     1472.18     24.61 o
   4   9   6      318.34      320.07      9.87 o
   5   9   6     2043.94     2032.50     32.07 o
  -6  10   6      260.52      273.18      8.38 o
  -5  10   6       91.02      103.41      5.19 o
  -4  10   6     1217.37     1215.57     17.22 o
  -3  10   6      290.25      295.47      7.21 o
  -2  10   6      207.20      206.66      6.63 o
  -1  10   6        0.30       11.71      3.47 o
   0  10   6      499.59      513.43     12.86 o
   1  10   6       12.84       22.69      3.44 o
   2  10   6     1002.71     1038.48     19.35 o
   3  10   6       19.13       32.54      5.49 o
   4  10   6      178.87      197.85      7.92 o
  -6  11   6      147.05      155.10      7.25 o
  -5  11   6       44.29       45.69      3.61 o
  -4  11   6      145.77      162.66      5.70 o
  -3  11   6      457.96      479.48     10.69 o
  -2  11   6      406.94      404.86      9.62 o
  -1  11   6      329.74      349.91     11.16 o
   0  11   6       12.49       23.92      3.56 o
   1  11   6      209.00      202.39      7.67 o
   2  11   6       92.25      113.10      8.00 o
   3  11   6      201.60      210.23      8.19 o
   4  11   6        3.08        6.04      2.89 o
  -5  12   6      140.80      153.96      5.81 o
  -4  12   6     1433.24     1389.99     21.43 o
  -3  12   6      658.46      688.98     13.43 o
  -2  12   6      554.14      600.18     12.27 o
  -1  12   6      455.83      449.44     12.47 o
   0  12   6     2750.97     2673.17     38.64 o
   1  12   6      535.08      542.44     13.22 o
   2  12   6       12.06       21.13      3.53 o
   3  12   6      510.72      534.97     13.58 o
  -4  13   6       60.55       79.61      4.61 o
  -3  13   6     4339.34     4318.07     52.46 o
  -2  13   6     3100.33     3115.70     62.02 o
  -1  13   6     2671.96     2746.94     49.93 o
   0  13   6       17.42       45.55      5.20 o
   1  13   6     3352.28     3295.47     46.37 o
   2  13   6     2237.34     2277.04     35.06 o
   3  13   6      684.67      688.33     16.09 o
  -3  14   6     1499.45     1482.39     21.07 o
  -2  14   6      111.24      144.14      6.34 o
  -1  14   6     3946.75     3968.50     53.98 o
   0  14   6     1932.52     1935.25     30.90 o
   1  14   6     1252.26     1259.17     23.10 o
   2  14   6      108.64      134.27      7.09 o
  -2  15   6     3930.03     3949.17     71.50 o
  -1  15   6     1417.84     1397.93     24.77 o
   0  15   6      527.22      571.73     14.22 o
  -7   1   7        9.04       11.70      3.18 o
  -6   1   7     1857.15     1780.43     29.27 o
  -5   1   7      913.17      935.29     18.42 o
  -4   1   7      135.91      135.24      6.53 o
  -3   1   7       50.96       65.90      6.58 o
  -2   1   7     2051.01     2063.56     30.84 o
  -1   1   7      707.76      722.77     14.60 o
   0   1   7       12.60       13.33      2.46 o
   1   1   7        4.82       26.28      3.57 o
   2   1   7     2276.48     2324.05     33.06 o
   3   1   7      616.13      630.80     13.45 o
   4   1   7        4.78        7.86      2.61 o
   5   1   7        0.78        9.01      2.77 o
  -7   2   7     1703.29     1722.95     29.15 o
  -6   2   7      689.18      682.63     15.70 o
  -5   2   7      855.53      826.22     17.25 o
  -4   2   7     2456.93     2423.65     37.32 o
  -3   2   7     4176.43     4068.05     54.12 o
  -2   2   7      958.91      964.72     15.65 o
  -1   2   7     2331.41     2311.16     29.60 o
   0   2   7     2298.96     2424.11     30.64 o
   1   2   7     4157.77     4248.78     48.78 o
   2   2   7      875.76      891.22     16.60 o
   3   2   7     2948.76     3023.15     47.53 o
   4   2   7     2193.88     2249.12     38.47 o
   5   2   7     1300.50     1386.93     25.61 o
  -7   3   7      521.53      534.36     14.11 o
  -6   3   7     3753.10     3594.21     50.36 o
  -5   3   7     4882.21     4848.76     63.98 o
  -4   3   7     1836.61     1783.57     28.56 o
  -3   3   7     1574.26     1550.17     22.20 o
  -2   3   7     2363.32     2453.39     31.30 o
  -1   3   7     4649.20     4589.93     52.69 o
   0   3   7      483.14      504.20     10.43 o
   1   3   7     3360.02     3420.90     40.72 o
   2   3   7     3241.81     3264.90     44.04 o
   3   3   7     3529.11     3625.12     56.10 o
   4   3   7     1371.37     1411.40     27.55 o
  -6   4   7      346.82      361.29     11.17 o
  -5   4   7       30.50       46.28      5.48 o
  -4   4   7     6288.58     6207.56     69.79 o
  -3   4   7     4257.80     4270.22     50.10 o
  -2   4   7      467.08      486.99     10.43 o
  -1   4   7       81.16       85.42      5.42 o
   0   4   7     8635.69     8685.22     92.99 o
   1   4   7     4979.36     5118.39     58.87 o
   2   4   7       37.69       53.67      4.45 o
   3   4   7      577.93      611.76     13.67 o
   4   4   7     5380.31     5349.72    118.73 o
  -6   5   7     3651.47     3460.06     43.14 o
  -5   5   7     4000.78     3942.68     47.55 o
  -4   5   7      579.00      589.12     12.02 o
  -3   5   7      613.23      588.89     11.84 o
  -2   5   7     3838.92     3829.78     45.54 o
  -1   5   7     3461.26     3387.76     46.67 o
   0   5   7       11.31       32.98      4.51 o
   1   5   7      878.31      860.09     16.57 o
   2   5   7     3774.24     3723.49     49.76 o
   3   5   7     2516.37     2517.16     36.53 o
   4   5   7      367.69      360.63     12.48 o
  -6   6   7      158.53      177.20      6.85 o
  -5   6   7      205.54      222.51      7.41 o
  -4   6   7      120.86      156.84     12.93 o
  -3   6   7      986.10      953.01     16.10 o
  -2   6   7      259.63      265.07      7.66 o
  -1   6   7      615.71      674.48     12.64 o
   0   6   7      199.65      219.93      6.87 o
   1   6   7     1213.91     1218.27     21.18 o
   2   6   7      281.84      280.18      9.06 o
   3   6   7     1363.67     1362.57     23.39 o
   4   6   7       71.18       82.35      7.61 o
  -6   7   7       28.77       33.35      3.79 o
  -5   7   7       13.12       21.79      3.99 o
  -4   7   7      124.09      112.26      5.30 o
  -3   7   7      272.39      263.63      7.69 o
  -2   7   7      147.25      169.69      7.08 o
  -1   7   7        0.04       23.85      3.06 o
   0   7   7      300.51      301.37      8.53 o
   1   7   7      314.57      324.13      9.60 o
   2   7   7       51.45       62.90      5.66 o
   3   7   7       79.31       93.06      5.77 o
   4   7   7       79.19       85.09      6.57 o
  -5   8   7      623.02      605.12     12.83 o
  -4   8   7       86.40       96.57      5.06 o
  -3   8   7      464.89      479.59     10.75 o
  -2   8   7      973.51      938.20     19.24 o
  -1   8   7      856.20      845.29     14.95 o
   0   8   7      183.77      222.39      9.18 o
   1   8   7      558.45      571.29     13.44 o
   2   8   7       98.81      128.47      6.64 o
   3   8   7      517.71      548.33     13.62 o
  -5   9   7     2146.78     2167.63     30.16 o
  -4   9   7      564.21      546.94     11.97 o
  -3   9   7      264.49      261.53      9.08 o
  -2   9   7     4295.60     4319.91     51.11 o
  -1   9   7     1449.74     1497.66     22.31 o
   0   9   7       27.18       46.52      4.42 o
   1   9   7       12.91       25.17      4.48 o
   2   9   7     4819.08     4813.94     63.35 o
   3   9   7     3221.54     3285.31     46.63 o
  -4  10   7     3143.13     3147.96     45.24 o
  -3  10   7     3302.71     3301.72     60.24 o
  -2  10   7      929.52      927.46     16.45 o
  -1  10   7      727.29      712.14     13.93 o
   0  10   7     4072.34     4089.10     55.76 o
   1  10   7     3539.51     3506.42     48.78 o
   2  10   7        3.00        7.56      3.43 o
  -3  11   7     1824.36     1802.26     27.75 o
  -2  11   7     1693.03     1728.17     25.39 o
  -1  11   7     3968.36     3921.31     57.67 o
   0  11   7      684.23      681.96     15.59 o
   1  11   7     1488.09     1563.99     30.81 o
  -2  12   7       60.92       76.00      5.16 o
  -1  12   7      325.33      327.91     10.56 o
   0  12   7     2280.90     2325.12     35.82 o
  -5   0   8        0.85       15.67      5.45 o
  -4   0   8      128.69      205.65     12.12 o
  -3   0   8     9305.93     9053.63    157.62 o
  -2   0   8     5647.19     5636.51    102.97 o
  -1   0   8        7.61       26.45      6.21 o
   0   0   8     1669.70     1711.75     39.01 o
   1   0   8     3028.77     3415.60     94.16 o
  -5   1   8     3991.68     3869.65     54.34 o
  -4   1   8      392.19      465.73     12.76 o
  -3   1   8      139.18      118.72      7.25 o
  -2   1   8     1006.16     1067.33     20.40 o
  -1   1   8     4146.65     4220.90     56.55 o
   0   1   8     2036.09     2165.64     32.87 o
   1   1   8      106.36      100.42      7.26 o
  -5   2   8      184.03      207.78      8.97 o
  -4   2   8      438.28      508.52     13.45 o
  -3   2   8     4604.49     4477.43     60.19 o
  -2   2   8      639.61      693.05     16.24 o
  -1   2   8      204.02      219.92      8.47 o
   0   2   8     1822.68     1846.84     33.95 o
   1   2   8      933.29     1016.53     27.32 o
   2   2   8      275.20      320.69     19.53 o
  -4   3   8      305.90      315.36     10.46 o
  -3   3   8      100.74      114.07      6.63 o
  -2   3   8        3.37        6.05      4.56 o
  -1   3   8      180.54      185.12      9.01 o
   0   3   8      253.89      266.66     10.65 o
   1   3   8        8.83       14.17      4.01 o
   2   3   8       14.45       37.59     10.97 o
  -4   4   8      115.15      121.30      6.89 o
  -3   4   8      215.67      237.54      8.98 o
  -2   4   8       81.96       81.56      6.68 o
  -1   4   8        2.37       13.52      3.17 o
   0   4   8      113.47      126.51      6.60 o
   1   4   8      328.78      350.76     12.03 o
   2   4   8       39.94       52.44      5.50 o
  -4   5   8     1775.52     1760.15     29.59 o
  -3   5   8      102.58      104.24      6.52 o
  -2   5   8      270.89      277.51      9.35 o
  -1   5   8     1795.63     1812.08     29.14 o
   0   5   8     2147.76     2143.25     60.61 o
   1   5   8       93.17      108.77      7.30 o
  -3   6   8     3448.55     3449.94     43.23 o
  -2   6   8     1429.35     1468.41     25.31 o
  -1   6   8        8.69       14.50      3.53 o
   0   6   8     1616.94     1701.61     35.53 o
   1   6   8     2760.75     2859.40     48.29 o
  -2   7   8     2294.84     2354.31     36.05 o
  -1   7   8     4870.38     4986.04    133.50 o
   0   7   8     2144.75     2175.28     39.40 o
 
